# Supplementary material for: Exploring the mechanism of Synechococcus sp. XM-24 in gastric cancer treatment via network pharmacology and molecular docking
Source: PLoS One. 2025 Jul 2;20(7):e0326664. doi: 10.1371/journal.pone.0326664 (PMC12221042; doi:10.1371/journal.pone.0326664)
Supplement: S1 Table — (XLSX) [file pone.0326664.s001.xlsx]

## Sheet: HZ
Rank	Molecule	Target
HZ1	2H-Pyran-2,4(3H)-dione, dihydro-6-methyl	CDC25A
HZ1	2H-Pyran-2,4(3H)-dione, dihydro-6-methyl	HMGCR
HZ1	2H-Pyran-2,4(3H)-dione, dihydro-6-methyl	VDR
HZ1	2H-Pyran-2,4(3H)-dione, dihydro-6-methyl	PRKCA
HZ1	2H-Pyran-2,4(3H)-dione, dihydro-6-methyl	CA1
HZ1	2H-Pyran-2,4(3H)-dione, dihydro-6-methyl	PTPN1
HZ1	2H-Pyran-2,4(3H)-dione, dihydro-6-methyl	HSD11B1
HZ1	2H-Pyran-2,4(3H)-dione, dihydro-6-methyl	SIRT2
HZ1	2H-Pyran-2,4(3H)-dione, dihydro-6-methyl	PREP
HZ1	2H-Pyran-2,4(3H)-dione, dihydro-6-methyl	PTGES
HZ1	2H-Pyran-2,4(3H)-dione, dihydro-6-methyl	FAAH
HZ1	2H-Pyran-2,4(3H)-dione, dihydro-6-methyl	UGT2B7
HZ1	2H-Pyran-2,4(3H)-dione, dihydro-6-methyl	PRKCD
HZ1	2H-Pyran-2,4(3H)-dione, dihydro-6-methyl	OPRK1
HZ1	2H-Pyran-2,4(3H)-dione, dihydro-6-methyl	CA9
HZ1	2H-Pyran-2,4(3H)-dione, dihydro-6-methyl	ACHE
HZ1	2H-Pyran-2,4(3H)-dione, dihydro-6-methyl	PPM1B
HZ1	2H-Pyran-2,4(3H)-dione, dihydro-6-methyl	PPP1CC
HZ1	2H-Pyran-2,4(3H)-dione, dihydro-6-methyl	PPP5C
HZ1	2H-Pyran-2,4(3H)-dione, dihydro-6-methyl	PPP1CA
HZ1	2H-Pyran-2,4(3H)-dione, dihydro-6-methyl	AR
HZ1	2H-Pyran-2,4(3H)-dione, dihydro-6-methyl	CYP19A1
HZ1	2H-Pyran-2,4(3H)-dione, dihydro-6-methyl	FEN1
HZ1	2H-Pyran-2,4(3H)-dione, dihydro-6-methyl	OPRM1
HZ1	2H-Pyran-2,4(3H)-dione, dihydro-6-methyl	CDC25B
HZ1	2H-Pyran-2,4(3H)-dione, dihydro-6-methyl	PAM
HZ1	2H-Pyran-2,4(3H)-dione, dihydro-6-methyl	REN
HZ1	2H-Pyran-2,4(3H)-dione, dihydro-6-methyl	FUCA1
HZ1	2H-Pyran-2,4(3H)-dione, dihydro-6-methyl	CA2
HZ1	2H-Pyran-2,4(3H)-dione, dihydro-6-methyl	DAO
HZ1	2H-Pyran-2,4(3H)-dione, dihydro-6-methyl	F2
HZ1	2H-Pyran-2,4(3H)-dione, dihydro-6-methyl	PRSS1
HZ1	2H-Pyran-2,4(3H)-dione, dihydro-6-methyl	CTRC
HZ1	2H-Pyran-2,4(3H)-dione, dihydro-6-methyl	EGLN3
HZ1	2H-Pyran-2,4(3H)-dione, dihydro-6-methyl	PRKCE
HZ1	2H-Pyran-2,4(3H)-dione, dihydro-6-methyl	PRKCQ
HZ1	2H-Pyran-2,4(3H)-dione, dihydro-6-methyl	PRKCH
HZ1	2H-Pyran-2,4(3H)-dione, dihydro-6-methyl	PRKCG
HZ1	2H-Pyran-2,4(3H)-dione, dihydro-6-methyl	ALOX5
HZ1	2H-Pyran-2,4(3H)-dione, dihydro-6-methyl	HDAC3
HZ1	2H-Pyran-2,4(3H)-dione, dihydro-6-methyl	CPA1
HZ1	2H-Pyran-2,4(3H)-dione, dihydro-6-methyl	SLC6A3
HZ1	2H-Pyran-2,4(3H)-dione, dihydro-6-methyl	PTGS2
HZ1	2H-Pyran-2,4(3H)-dione, dihydro-6-methyl	CA7
HZ1	2H-Pyran-2,4(3H)-dione, dihydro-6-methyl	CA12
HZ1	2H-Pyran-2,4(3H)-dione, dihydro-6-methyl	CA14
HZ1	2H-Pyran-2,4(3H)-dione, dihydro-6-methyl	ABCB1
HZ1	2H-Pyran-2,4(3H)-dione, dihydro-6-methyl	HSD17B3
HZ1	2H-Pyran-2,4(3H)-dione, dihydro-6-methyl	POLB
HZ1	2H-Pyran-2,4(3H)-dione, dihydro-6-methyl	CPT1A
HZ1	2H-Pyran-2,4(3H)-dione, dihydro-6-methyl	ERCC5
HZ1	2H-Pyran-2,4(3H)-dione, dihydro-6-methyl	CHRM2
HZ1	2H-Pyran-2,4(3H)-dione, dihydro-6-methyl	CHRM1
HZ1	2H-Pyran-2,4(3H)-dione, dihydro-6-methyl	PPARD
HZ1	2H-Pyran-2,4(3H)-dione, dihydro-6-methyl	RNPEP
HZ1	2H-Pyran-2,4(3H)-dione, dihydro-6-methyl	NR1H4
HZ1	2H-Pyran-2,4(3H)-dione, dihydro-6-methyl	PSEN2
HZ1	2H-Pyran-2,4(3H)-dione, dihydro-6-methyl	SLC25A20
HZ1	2H-Pyran-2,4(3H)-dione, dihydro-6-methyl	HSD17B2
HZ1	2H-Pyran-2,4(3H)-dione, dihydro-6-methyl	CES2
HZ1	2H-Pyran-2,4(3H)-dione, dihydro-6-methyl	HSD11B2
HZ1	2H-Pyran-2,4(3H)-dione, dihydro-6-methyl	CA13
HZ1	2H-Pyran-2,4(3H)-dione, dihydro-6-methyl	TRPV4
HZ1	2H-Pyran-2,4(3H)-dione, dihydro-6-methyl	PIM1
HZ1	2H-Pyran-2,4(3H)-dione, dihydro-6-methyl	P4HTM
HZ1	2H-Pyran-2,4(3H)-dione, dihydro-6-methyl	CNR1
HZ1	2H-Pyran-2,4(3H)-dione, dihydro-6-methyl	CNR2
HZ1	2H-Pyran-2,4(3H)-dione, dihydro-6-methyl	AKR1C3
HZ1	2H-Pyran-2,4(3H)-dione, dihydro-6-methyl	DAGLA
HZ1	2H-Pyran-2,4(3H)-dione, dihydro-6-methyl	HSD17B7
HZ1	2H-Pyran-2,4(3H)-dione, dihydro-6-methyl	HSP90AA1
HZ1	2H-Pyran-2,4(3H)-dione, dihydro-6-methyl	CYP17A1
HZ1	2H-Pyran-2,4(3H)-dione, dihydro-6-methyl	CHRM4
HZ1	2H-Pyran-2,4(3H)-dione, dihydro-6-methyl	HTR2B
HZ1	2H-Pyran-2,4(3H)-dione, dihydro-6-methyl	IL1B
HZ1	2H-Pyran-2,4(3H)-dione, dihydro-6-methyl	HRH2
HZ1	2H-Pyran-2,4(3H)-dione, dihydro-6-methyl	CHRM5
HZ1	2H-Pyran-2,4(3H)-dione, dihydro-6-methyl	HTR2A
HZ1	2H-Pyran-2,4(3H)-dione, dihydro-6-methyl	HTR2C
HZ1	2H-Pyran-2,4(3H)-dione, dihydro-6-methyl	DRD3
HZ1	2H-Pyran-2,4(3H)-dione, dihydro-6-methyl	CHRM3
HZ1	2H-Pyran-2,4(3H)-dione, dihydro-6-methyl	SIGMAR1
HZ1	2H-Pyran-2,4(3H)-dione, dihydro-6-methyl	HTR6
HZ1	2H-Pyran-2,4(3H)-dione, dihydro-6-methyl	KDM2A
HZ1	2H-Pyran-2,4(3H)-dione, dihydro-6-methyl	PHF8
HZ1	2H-Pyran-2,4(3H)-dione, dihydro-6-methyl	KDM5C
HZ1	2H-Pyran-2,4(3H)-dione, dihydro-6-methyl	KDM4E
HZ1	2H-Pyran-2,4(3H)-dione, dihydro-6-methyl	CAD
HZ1	2H-Pyran-2,4(3H)-dione, dihydro-6-methyl	KDM4A
HZ1	2H-Pyran-2,4(3H)-dione, dihydro-6-methyl	KDM4D
HZ1	2H-Pyran-2,4(3H)-dione, dihydro-6-methyl	KDM4C
HZ1	2H-Pyran-2,4(3H)-dione, dihydro-6-methyl	KMO
HZ1	2H-Pyran-2,4(3H)-dione, dihydro-6-methyl	FABP4
HZ1	2H-Pyran-2,4(3H)-dione, dihydro-6-methyl	PPARA
HZ1	2H-Pyran-2,4(3H)-dione, dihydro-6-methyl	FABP3
HZ1	2H-Pyran-2,4(3H)-dione, dihydro-6-methyl	FABP5
HZ1	2H-Pyran-2,4(3H)-dione, dihydro-6-methyl	FFAR1
HZ1	2H-Pyran-2,4(3H)-dione, dihydro-6-methyl	FABP2
HZ1	2H-Pyran-2,4(3H)-dione, dihydro-6-methyl	SLC2A1
HZ1	2H-Pyran-2,4(3H)-dione, dihydro-6-methyl	ADCY1
HZ1	2H-Pyran-2,4(3H)-dione, dihydro-6-methyl	SRC
HZ1	2H-Pyran-2,4(3H)-dione, dihydro-6-methyl	CBR1
HZ1	2H-Pyran-2,4(3H)-dione, dihydro-6-methyl	ACE
HZ1	2H-Pyran-2,4(3H)-dione, dihydro-6-methyl	ANG
HZ1	2H-Pyran-2,4(3H)-dione, dihydro-6-methyl	CTSG
HZ1	2H-Pyran-2,4(3H)-dione, dihydro-6-methyl	DHODH
HZ1	2H-Pyran-2,4(3H)-dione, dihydro-6-methyl	MAPK14
HZ1	2H-Pyran-2,4(3H)-dione, dihydro-6-methyl	PCK1
HZ1	2H-Pyran-2,4(3H)-dione, dihydro-6-methyl	ELANE
HZ1	2H-Pyran-2,4(3H)-dione, dihydro-6-methyl	PDE4D
HZ1	2H-Pyran-2,4(3H)-dione, dihydro-6-methyl	GSTT2B
HZ1	2H-Pyran-2,4(3H)-dione, dihydro-6-methyl	HCK
HZ1	2H-Pyran-2,4(3H)-dione, dihydro-6-methyl	GPI
HZ1	2H-Pyran-2,4(3H)-dione, dihydro-6-methyl	MMP3
HZ1	2H-Pyran-2,4(3H)-dione, dihydro-6-methyl	HEXB
HZ1	2H-Pyran-2,4(3H)-dione, dihydro-6-methyl	GSTA1
HZ1	2H-Pyran-2,4(3H)-dione, dihydro-6-methyl	LYZ
HZ1	2H-Pyran-2,4(3H)-dione, dihydro-6-methyl	CD209
HZ1	2H-Pyran-2,4(3H)-dione, dihydro-6-methyl	CDK2
HZ1	2H-Pyran-2,4(3H)-dione, dihydro-6-methyl	IMPDH2
HZ1	2H-Pyran-2,4(3H)-dione, dihydro-6-methyl	MMP8
HZ1	2H-Pyran-2,4(3H)-dione, dihydro-6-methyl	TPSB2
HZ1	2H-Pyran-2,4(3H)-dione, dihydro-6-methyl	CYP2C9
HZ1	2H-Pyran-2,4(3H)-dione, dihydro-6-methyl	PRKACA
HZ1	2H-Pyran-2,4(3H)-dione, dihydro-6-methyl	ABO
HZ1	2H-Pyran-2,4(3H)-dione, dihydro-6-methyl	RAB9A
HZ1	2H-Pyran-2,4(3H)-dione, dihydro-6-methyl	ERI1
HZ1	2H-Pyran-2,4(3H)-dione, dihydro-6-methyl	CDK7
HZ1	2H-Pyran-2,4(3H)-dione, dihydro-6-methyl	DTYMK
HZ1	2H-Pyran-2,4(3H)-dione, dihydro-6-methyl	GSTP1
HZ1	2H-Pyran-2,4(3H)-dione, dihydro-6-methyl	CASP3
HZ1	2H-Pyran-2,4(3H)-dione, dihydro-6-methyl	TGFB2
HZ1	2H-Pyran-2,4(3H)-dione, dihydro-6-methyl	Pfkfb1
HZ1	2H-Pyran-2,4(3H)-dione, dihydro-6-methyl	GSTM1
HZ1	2H-Pyran-2,4(3H)-dione, dihydro-6-methyl	FGG
HZ1	2H-Pyran-2,4(3H)-dione, dihydro-6-methyl	SULT2B1
HZ1	2H-Pyran-2,4(3H)-dione, dihydro-6-methyl	AKT1
HZ1	2H-Pyran-2,4(3H)-dione, dihydro-6-methyl	SULT2A1
HZ1	2H-Pyran-2,4(3H)-dione, dihydro-6-methyl	UAP1
HZ1	2H-Pyran-2,4(3H)-dione, dihydro-6-methyl	BTK
HZ1	2H-Pyran-2,4(3H)-dione, dihydro-6-methyl	DAPK1
HZ1	2H-Pyran-2,4(3H)-dione, dihydro-6-methyl	RND3
HZ1	2H-Pyran-2,4(3H)-dione, dihydro-6-methyl	RAC1
HZ1	2H-Pyran-2,4(3H)-dione, dihydro-6-methyl	BACE1
HZ1	2H-Pyran-2,4(3H)-dione, dihydro-6-methyl	RFK
HZ1	2H-Pyran-2,4(3H)-dione, dihydro-6-methyl	RAP2A
HZ2	Allyl methallyl ether	CYP2A6
HZ2	Allyl methallyl ether	BRD4
HZ2	Allyl methallyl ether	CTSK
HZ2	Allyl methallyl ether	CTSL
HZ2	Allyl methallyl ether	CTSB
HZ2	Allyl methallyl ether	CTSC
HZ2	Allyl methallyl ether	CTSF
HZ2	Allyl methallyl ether	CTSS
HZ2	Allyl methallyl ether	CTSV
HZ2	Allyl methallyl ether	CHRM2
HZ2	Allyl methallyl ether	PTGS1
HZ2	Allyl methallyl ether	ADRA2A
HZ2	Allyl methallyl ether	ADRA2C
HZ2	Allyl methallyl ether	ADRA2B
HZ2	Allyl methallyl ether	ADRA1D
HZ2	Allyl methallyl ether	ADRA1A
HZ2	Allyl methallyl ether	ADRA1B
HZ2	Allyl methallyl ether	ADORA1
HZ2	Allyl methallyl ether	ADORA2A
HZ2	Allyl methallyl ether	TRPA1
HZ2	Allyl methallyl ether	CHRM1
HZ2	Allyl methallyl ether	AHR
HZ2	Allyl methallyl ether	NISCH
HZ2	Allyl methallyl ether	MPO
HZ2	Allyl methallyl ether	CHRM4
HZ2	Allyl methallyl ether	CHRM5
HZ2	Allyl methallyl ether	CHRM3
HZ2	Allyl methallyl ether	EPHX1
HZ2	Allyl methallyl ether	PTGS2
HZ2	Allyl methallyl ether	NOS2
HZ2	Allyl methallyl ether	NLRP3
HZ2	Allyl methallyl ether	SLC6A4
HZ2	Allyl methallyl ether	SLC6A3
HZ2	Allyl methallyl ether	SIGMAR1
HZ2	Allyl methallyl ether	ASIC3
HZ2	Allyl methallyl ether	PREP
HZ2	Allyl methallyl ether	MGLL
HZ2	Allyl methallyl ether	CYP19A1
HZ2	Allyl methallyl ether	MAPK14
HZ2	Allyl methallyl ether	PABPC1
HZ2	Allyl methallyl ether	HCAR2
HZ2	Allyl methallyl ether	ALOX15
HZ2	Allyl methallyl ether	MAOB
HZ2	Allyl methallyl ether	BRD2
HZ2	Allyl methallyl ether	AR
HZ2	Allyl methallyl ether	TTR
HZ2	Allyl methallyl ether	CES1
HZ2	Allyl methallyl ether	ALB
HZ2	Allyl methallyl ether	APOA2
HZ2	Allyl methallyl ether	STS
HZ2	Allyl methallyl ether	PLA2G10
HZ2	Allyl methallyl ether	PDE4D
HZ2	Allyl methallyl ether	ADAM17
HZ2	Allyl methallyl ether	DPP4
HZ2	Allyl methallyl ether	CA2
HZ2	Allyl methallyl ether	SHBG
HZ2	Allyl methallyl ether	AKR1B1
HZ2	Allyl methallyl ether	FNTA
HZ2	Allyl methallyl ether	PDE4B
HZ2	Allyl methallyl ether	F2
HZ2	Allyl methallyl ether	CBR1
HZ2	Allyl methallyl ether	AKR1C1
HZ2	Allyl methallyl ether	BACE1
HZ2	Allyl methallyl ether	CTNNA1
HZ2	Allyl methallyl ether	PTPN1
HZ2	Allyl methallyl ether	AKR1C3
HZ2	Allyl methallyl ether	GC
HZ2	Allyl methallyl ether	HSD17B1
HZ2	Allyl methallyl ether	NQO1
HZ2	Allyl methallyl ether	KIF11
HZ2	Allyl methallyl ether	HSD11B1
HZ2	Allyl methallyl ether	NR3C2
HZ2	Allyl methallyl ether	CDK2
HZ2	Allyl methallyl ether	PTPN11
HZ2	Allyl methallyl ether	F10
HZ2	Allyl methallyl ether	ERBB4
HZ2	Allyl methallyl ether	ADH5
HZ2	Allyl methallyl ether	PDK2
HZ2	Allyl methallyl ether	HSP90AA1
HZ2	Allyl methallyl ether	GSTP1
HZ2	Allyl methallyl ether	NR1H2
HZ2	Allyl methallyl ether	ESR2
HZ2	Allyl methallyl ether	HDAC8
HZ2	Allyl methallyl ether	PRKACA
HZ2	Allyl methallyl ether	RXRA
HZ2	Allyl methallyl ether	RBP4
HZ2	Allyl methallyl ether	SULT1E1
HZ2	Allyl methallyl ether	PGR
HZ2	Allyl methallyl ether	DHODH
HZ2	Allyl methallyl ether	SERPINA1
HZ2	Allyl methallyl ether	JAK3
HZ2	Allyl methallyl ether	NR1H3
HZ2	Allyl methallyl ether	TRAPPC3
HZ2	Allyl methallyl ether	GSK3B
HZ2	Allyl methallyl ether	SEC14L2
HZ2	Allyl methallyl ether	CCNA2
HZ2	Allyl methallyl ether	ESR1
HZ2	Allyl methallyl ether	LCK
HZ2	Allyl methallyl ether	CBS
HZ2	Allyl methallyl ether	NR1H4
HZ2	Allyl methallyl ether	MMP8
HZ2	Allyl methallyl ether	JAK2
HZ2	Allyl methallyl ether	FGFR1
HZ2	Allyl methallyl ether	IGF1
HZ2	Allyl methallyl ether	FKBP1A
HZ2	Allyl methallyl ether	PYGL
HZ2	Allyl methallyl ether	FABP3
HZ2	Allyl methallyl ether	PPARG
HZ2	Allyl methallyl ether	NR1I2
HZ2	Allyl methallyl ether	S100A9
HZ2	Allyl methallyl ether	RARG
HZ2	Allyl methallyl ether	SHMT1
HZ2	Allyl methallyl ether	XIAP
HZ2	Allyl methallyl ether	SDS
HZ2	Allyl methallyl ether	BHMT
HZ2	Allyl methallyl ether	MMP3
HZ2	Allyl methallyl ether	HMGCR
HZ2	Allyl methallyl ether	MAPKAPK2
HZ2	Allyl methallyl ether	MAPK10
HZ2	Allyl methallyl ether	ABO
HZ2	Allyl methallyl ether	HNF4G
HZ2	Allyl methallyl ether	MME
HZ2	Allyl methallyl ether	MMP2
HZ2	Allyl methallyl ether	DPEP1
HZ2	Allyl methallyl ether	FECH
HZ2	Allyl methallyl ether	VDR
HZ2	Allyl methallyl ether	FABP7
HZ2	Allyl methallyl ether	NR3C1
HZ2	Allyl methallyl ether	BIRC7
HZ2	Allyl methallyl ether	MMP12
HZ2	Allyl methallyl ether	TGFB2
HZ2	Allyl methallyl ether	PLA2G2A
HZ2	Allyl methallyl ether	RARB
HZ2	Allyl methallyl ether	RORA
HZ2	Allyl methallyl ether	MAP2K1
HZ2	Allyl methallyl ether	CRABP2
HZ2	Allyl methallyl ether	THRB
HZ2	Allyl methallyl ether	RXRB
HZ2	Allyl methallyl ether	CASP1
HZ2	Allyl methallyl ether	GSTA1
HZ2	Allyl methallyl ether	MET
HZ2	Allyl methallyl ether	KDR
HZ2	Allyl methallyl ether	PPP1CC
HZ2	Allyl methallyl ether	TTPA
HZ2	Allyl methallyl ether	PROCR
HZ3	Benzenemethanol, 4-methyl-	MIF
HZ3	Benzenemethanol, 4-methyl-	CYP11B1
HZ3	Benzenemethanol, 4-methyl-	CYP11B2
HZ3	Benzenemethanol, 4-methyl-	GSR
HZ3	Benzenemethanol, 4-methyl-	CYP51A1
HZ3	Benzenemethanol, 4-methyl-	DRD2
HZ3	Benzenemethanol, 4-methyl-	SIGMAR1
HZ3	Benzenemethanol, 4-methyl-	AR
HZ3	Benzenemethanol, 4-methyl-	CES1
HZ3	Benzenemethanol, 4-methyl-	CES2
HZ3	Benzenemethanol, 4-methyl-	CA4
HZ3	Benzenemethanol, 4-methyl-	CDK5R1
HZ3	Benzenemethanol, 4-methyl-	HMOX1
HZ3	Benzenemethanol, 4-methyl-	CYP19A1
HZ3	Benzenemethanol, 4-methyl-	CDK1
HZ3	Benzenemethanol, 4-methyl-	SLC6A3
HZ3	Benzenemethanol, 4-methyl-	MGLL
HZ3	Benzenemethanol, 4-methyl-	IDO1
HZ3	Benzenemethanol, 4-methyl-	MPO
HZ3	Benzenemethanol, 4-methyl-	DAO
HZ3	Benzenemethanol, 4-methyl-	CASP1
HZ3	Benzenemethanol, 4-methyl-	PKM
HZ3	Benzenemethanol, 4-methyl-	CHEK1
HZ3	Benzenemethanol, 4-methyl-	PARP1
HZ3	Benzenemethanol, 4-methyl-	CA6
HZ3	Benzenemethanol, 4-methyl-	CA12
HZ3	Benzenemethanol, 4-methyl-	CA14
HZ3	Benzenemethanol, 4-methyl-	CA9
HZ3	Benzenemethanol, 4-methyl-	CA13
HZ3	Benzenemethanol, 4-methyl-	CA5B
HZ3	Benzenemethanol, 4-methyl-	CA5A
HZ3	Benzenemethanol, 4-methyl-	PDPK1
HZ3	Benzenemethanol, 4-methyl-	KDM1A
HZ3	Benzenemethanol, 4-methyl-	CA7
HZ3	Benzenemethanol, 4-methyl-	NR3C1
HZ3	Benzenemethanol, 4-methyl-	PGR
HZ3	Benzenemethanol, 4-methyl-	ACPP
HZ3	Benzenemethanol, 4-methyl-	TBXAS1
HZ3	Benzenemethanol, 4-methyl-	JAK1
HZ3	Benzenemethanol, 4-methyl-	JAK2
HZ3	Benzenemethanol, 4-methyl-	LRRK2
HZ3	Benzenemethanol, 4-methyl-	EWS-Fli1
HZ3	Benzenemethanol, 4-methyl-	JAK3
HZ3	Benzenemethanol, 4-methyl-	BDKRB1
HZ3	Benzenemethanol, 4-methyl-	CDC7
HZ3	Benzenemethanol, 4-methyl-	BRD4
HZ3	Benzenemethanol, 4-methyl-	BRD2
HZ3	Benzenemethanol, 4-methyl-	CA3
HZ3	Benzenemethanol, 4-methyl-	GSK3B
HZ3	Benzenemethanol, 4-methyl-	GSK3A
HZ3	Benzenemethanol, 4-methyl-	F2RL3
HZ3	Benzenemethanol, 4-methyl-	TOP2A
HZ3	Benzenemethanol, 4-methyl-	CSNK2A1
HZ3	Benzenemethanol, 4-methyl-	PPARD
HZ3	Benzenemethanol, 4-methyl-	ASAH1
HZ3	Benzenemethanol, 4-methyl-	ABCC9
HZ3	Benzenemethanol, 4-methyl-	KCNJ11
HZ3	Benzenemethanol, 4-methyl-	PYGL
HZ3	Benzenemethanol, 4-methyl-	HDAC1
HZ3	Benzenemethanol, 4-methyl-	EDNRA
HZ3	Benzenemethanol, 4-methyl-	TYK2
HZ3	Benzenemethanol, 4-methyl-	GRK2
HZ3	Benzenemethanol, 4-methyl-	FASN
HZ3	Benzenemethanol, 4-methyl-	F13A1
HZ3	Benzenemethanol, 4-methyl-	HSD17B2
HZ3	Benzenemethanol, 4-methyl-	AKR1B1
HZ3	Benzenemethanol, 4-methyl-	RPS6KA5
HZ3	Benzenemethanol, 4-methyl-	TRPV3
HZ3	Benzenemethanol, 4-methyl-	CHRM4
HZ3	Benzenemethanol, 4-methyl-	DHODH
HZ3	Benzenemethanol, 4-methyl-	CHRM5
HZ3	Benzenemethanol, 4-methyl-	CHRM2
HZ3	Benzenemethanol, 4-methyl-	KMO
HZ3	Benzenemethanol, 4-methyl-	CHRM1
HZ3	Benzenemethanol, 4-methyl-	CHRM3
HZ3	Benzenemethanol, 4-methyl-	NOS1
HZ3	Benzenemethanol, 4-methyl-	NOS2
HZ3	Benzenemethanol, 4-methyl-	ILK
HZ3	Benzenemethanol, 4-methyl-	KDR
HZ3	Benzenemethanol, 4-methyl-	CYP2D6
HZ3	Benzenemethanol, 4-methyl-	MAPK3
HZ3	Benzenemethanol, 4-methyl-	PABPC1
HZ3	Benzenemethanol, 4-methyl-	FKBP1A
HZ3	Benzenemethanol, 4-methyl-	CHRNA3
HZ3	Benzenemethanol, 4-methyl-	OXTR
HZ3	Benzenemethanol, 4-methyl-	FBP1
HZ3	Benzenemethanol, 4-methyl-	CMA1
HZ3	Benzenemethanol, 4-methyl-	MTNR1A
HZ3	Benzenemethanol, 4-methyl-	DRD4
HZ3	Benzenemethanol, 4-methyl-	OPRM1
HZ3	Benzenemethanol, 4-methyl-	OPRK1
HZ3	Benzenemethanol, 4-methyl-	AHCY
HZ3	Benzenemethanol, 4-methyl-	MAPK1
HZ3	Benzenemethanol, 4-methyl-	LPAR3
HZ3	Benzenemethanol, 4-methyl-	CHRNA4
HZ3	Benzenemethanol, 4-methyl-	MTNR1B
HZ3	Benzenemethanol, 4-methyl-	NR3C2
HZ3	Benzenemethanol, 4-methyl-	VDR
HZ3	Benzenemethanol, 4-methyl-	EGFR
HZ3	Benzenemethanol, 4-methyl-	FAAH
HZ3	Benzenemethanol, 4-methyl-	AOC2
HZ3	Benzenemethanol, 4-methyl-	CA
HZ3	Benzenemethanol, 4-methyl-	GLB1
HZ3	Benzenemethanol, 4-methyl-	lacZ
HZ3	Benzenemethanol, 4-methyl-	CA2
HZ3	Benzenemethanol, 4-methyl-	Ca15
HZ3	Benzenemethanol, 4-methyl-	NCE103
HZ3	Benzenemethanol, 4-methyl-	Cxcr4
HZ3	Benzenemethanol, 4-methyl-	cynT
HZ3	Benzenemethanol, 4-methyl-	mtcA1
HZ3	Benzenemethanol, 4-methyl-	NLRP1
HZ3	Benzenemethanol, 4-methyl-	petD
HZ3	Benzenemethanol, 4-methyl-	Ptgs1
HZ3	Benzenemethanol, 4-methyl-	ALPI
HZ3	Benzenemethanol, 4-methyl-	CAN2
HZ3	Benzenemethanol, 4-methyl-	RGS4
HZ3	Benzenemethanol, 4-methyl-	SLC22A3
HZ3	Benzenemethanol, 4-methyl-	PTPN1
HZ3	Benzenemethanol, 4-methyl-	MAPK14
HZ3	Benzenemethanol, 4-methyl-	HSD11B1
HZ3	Benzenemethanol, 4-methyl-	YARS1
HZ3	Benzenemethanol, 4-methyl-	PDE4B
HZ3	Benzenemethanol, 4-methyl-	BACE1
HZ3	Benzenemethanol, 4-methyl-	CDK2
HZ3	Benzenemethanol, 4-methyl-	HCK
HZ3	Benzenemethanol, 4-methyl-	DPP4
HZ3	Benzenemethanol, 4-methyl-	TEK
HZ3	Benzenemethanol, 4-methyl-	F2
HZ3	Benzenemethanol, 4-methyl-	MET
HZ3	Benzenemethanol, 4-methyl-	PLA2G2A
HZ3	Benzenemethanol, 4-methyl-	DPEP1
HZ3	Benzenemethanol, 4-methyl-	LCK
HZ3	Benzenemethanol, 4-methyl-	KIT
HZ3	Benzenemethanol, 4-methyl-	THRB
HZ3	Benzenemethanol, 4-methyl-	LTA4H
HZ3	Benzenemethanol, 4-methyl-	HSP90AA1
HZ3	Benzenemethanol, 4-methyl-	MAP2K1
HZ3	Benzenemethanol, 4-methyl-	INSR
HZ3	Benzenemethanol, 4-methyl-	PPP1CC
HZ4	1-Heptene, 2-methyl-	PPARA
HZ4	1-Heptene, 2-methyl-	CNR2
HZ4	1-Heptene, 2-methyl-	HSD11B1
HZ4	1-Heptene, 2-methyl-	UGT2B7
HZ4	1-Heptene, 2-methyl-	ACHE
HZ4	1-Heptene, 2-methyl-	PTGS1
HZ4	1-Heptene, 2-methyl-	FAAH
HZ4	1-Heptene, 2-methyl-	NR1H3
HZ4	1-Heptene, 2-methyl-	TRPV1
HZ4	1-Heptene, 2-methyl-	CXCR3
HZ4	1-Heptene, 2-methyl-	SHBG
HZ4	1-Heptene, 2-methyl-	PTPN1
HZ4	1-Heptene, 2-methyl-	NR1I3
HZ4	1-Heptene, 2-methyl-	Jhe
HZ4	1-Heptene, 2-methyl-	PAM
HZ4	1-Heptene, 2-methyl-	cqsS
HZ4	1-Heptene, 2-methyl-	HSD17B3
HZ4	1-Heptene, 2-methyl-	DNM1
HZ4	1-Heptene, 2-methyl-	CES1
HZ4	1-Heptene, 2-methyl-	CES2
HZ4	1-Heptene, 2-methyl-	FABP3
HZ4	1-Heptene, 2-methyl-	GBA
HZ4	1-Heptene, 2-methyl-	HAO1
HZ4	1-Heptene, 2-methyl-	HPD
HZ4	1-Heptene, 2-methyl-	Ephx1
HZ4	1-Heptene, 2-methyl-	LOX1.1
HZ4	1-Heptene, 2-methyl-	LPAR3
HZ4	1-Heptene, 2-methyl-	luxP
HZ4	1-Heptene, 2-methyl-	Gaa
HZ4	1-Heptene, 2-methyl-	Cdc25b
HZ4	1-Heptene, 2-methyl-	PLA2G5
HZ4	1-Heptene, 2-methyl-	PLA2G2A
HZ4	1-Heptene, 2-methyl-	PLB1
HZ4	1-Heptene, 2-methyl-	ACP1
HZ4	1-Heptene, 2-methyl-	CPT1
HZ4	1-Heptene, 2-methyl-	CAH1
HZ4	1-Heptene, 2-methyl-	CAH2
HZ4	1-Heptene, 2-methyl-	SLC22A1
HZ4	1-Heptene, 2-methyl-	Slc22a2
HZ4	1-Heptene, 2-methyl-	SLC22A6
HZ4	1-Heptene, 2-methyl-	SLC22A8
HZ4	1-Heptene, 2-methyl-	Slc6a8
HZ4	1-Heptene, 2-methyl-	Si
HZ4	1-Heptene, 2-methyl-	TLR2
HZ4	1-Heptene, 2-methyl-	BMP2
HZ4	1-Heptene, 2-methyl-	APOA2
HZ4	1-Heptene, 2-methyl-	STS
HZ4	1-Heptene, 2-methyl-	CASP7
HZ4	1-Heptene, 2-methyl-	ALB
HZ4	1-Heptene, 2-methyl-	PIM1
HZ4	1-Heptene, 2-methyl-	MAPKAPK2
HZ4	1-Heptene, 2-methyl-	AKR1C2
HZ4	1-Heptene, 2-methyl-	GC
HZ4	1-Heptene, 2-methyl-	PGR
HZ4	1-Heptene, 2-methyl-	BCHE
HZ4	1-Heptene, 2-methyl-	KIF11
HZ4	1-Heptene, 2-methyl-	ADAM17
HZ4	1-Heptene, 2-methyl-	DHODH
HZ4	1-Heptene, 2-methyl-	BACE1
HZ4	1-Heptene, 2-methyl-	DUSP6
HZ4	1-Heptene, 2-methyl-	MAPK14
HZ4	1-Heptene, 2-methyl-	PPP5C
HZ4	1-Heptene, 2-methyl-	AKR1B1
HZ4	1-Heptene, 2-methyl-	HSD17B1
HZ4	1-Heptene, 2-methyl-	AR
HZ4	1-Heptene, 2-methyl-	ESRRG
HZ4	1-Heptene, 2-methyl-	SULT2A1
HZ4	1-Heptene, 2-methyl-	EPHB4
HZ4	1-Heptene, 2-methyl-	PTPN11
HZ4	1-Heptene, 2-methyl-	F2
HZ4	1-Heptene, 2-methyl-	ADH5
HZ4	1-Heptene, 2-methyl-	CA2
HZ4	1-Heptene, 2-methyl-	AKR1C3
HZ4	1-Heptene, 2-methyl-	PRKACA
HZ4	1-Heptene, 2-methyl-	PGF
HZ4	1-Heptene, 2-methyl-	CTNNA1
HZ4	1-Heptene, 2-methyl-	SEC14L2
HZ4	1-Heptene, 2-methyl-	NR3C2
HZ4	1-Heptene, 2-methyl-	AKR1C1
HZ4	1-Heptene, 2-methyl-	GSTP1
HZ4	1-Heptene, 2-methyl-	TTPA
HZ4	1-Heptene, 2-methyl-	MET
HZ4	1-Heptene, 2-methyl-	TRAPPC3
HZ4	1-Heptene, 2-methyl-	SERPINA1
HZ4	1-Heptene, 2-methyl-	MAOB
HZ4	1-Heptene, 2-methyl-	DPP4
HZ4	1-Heptene, 2-methyl-	CDK2
HZ4	1-Heptene, 2-methyl-	PPARD
HZ4	1-Heptene, 2-methyl-	F10
HZ4	1-Heptene, 2-methyl-	MAPK10
HZ4	1-Heptene, 2-methyl-	ESR2
HZ4	1-Heptene, 2-methyl-	MMP13
HZ4	1-Heptene, 2-methyl-	GSTA1
HZ4	1-Heptene, 2-methyl-	TTR
HZ4	1-Heptene, 2-methyl-	RBP4
HZ4	1-Heptene, 2-methyl-	LCK
HZ4	1-Heptene, 2-methyl-	ITK
HZ4	1-Heptene, 2-methyl-	JAK3
HZ4	1-Heptene, 2-methyl-	ADK
HZ4	1-Heptene, 2-methyl-	MDM2
HZ4	1-Heptene, 2-methyl-	PPARG
HZ4	1-Heptene, 2-methyl-	ABO
HZ4	1-Heptene, 2-methyl-	FABP7
HZ4	1-Heptene, 2-methyl-	NR1H2
HZ4	1-Heptene, 2-methyl-	HNF4G
HZ4	1-Heptene, 2-methyl-	CCNA2
HZ4	1-Heptene, 2-methyl-	REN
HZ4	1-Heptene, 2-methyl-	MMP2
HZ4	1-Heptene, 2-methyl-	SULT2B1
HZ4	1-Heptene, 2-methyl-	PDE4B
HZ4	1-Heptene, 2-methyl-	THRB
HZ4	1-Heptene, 2-methyl-	CYP2C9
HZ4	1-Heptene, 2-methyl-	HSP90AA1
HZ4	1-Heptene, 2-methyl-	S100A9
HZ4	1-Heptene, 2-methyl-	SULT1E1
HZ4	1-Heptene, 2-methyl-	PDPK1
HZ4	1-Heptene, 2-methyl-	RXRA
HZ4	1-Heptene, 2-methyl-	RARG
HZ4	1-Heptene, 2-methyl-	FNTA
HZ4	1-Heptene, 2-methyl-	NR1H4
HZ4	1-Heptene, 2-methyl-	NR3C1
HZ4	1-Heptene, 2-methyl-	FKBP1A
HZ4	1-Heptene, 2-methyl-	TGM3
HZ4	1-Heptene, 2-methyl-	CASP3
HZ4	1-Heptene, 2-methyl-	VDR
HZ4	1-Heptene, 2-methyl-	PDK2
HZ4	1-Heptene, 2-methyl-	DCK
HZ4	1-Heptene, 2-methyl-	FGFR1
HZ4	1-Heptene, 2-methyl-	FECH
HZ4	1-Heptene, 2-methyl-	ABL1
HZ4	1-Heptene, 2-methyl-	NR1I2
HZ4	1-Heptene, 2-methyl-	ESR1
HZ4	1-Heptene, 2-methyl-	CRABP2
HZ4	1-Heptene, 2-methyl-	RARB
HZ4	1-Heptene, 2-methyl-	MAP2K1
HZ4	1-Heptene, 2-methyl-	HNMT
HZ4	1-Heptene, 2-methyl-	KDR
HZ4	1-Heptene, 2-methyl-	MMP3
HZ4	1-Heptene, 2-methyl-	GRB2
HZ4	1-Heptene, 2-methyl-	DPEP1
HZ4	1-Heptene, 2-methyl-	RORA
HZ4	1-Heptene, 2-methyl-	RXRB
HZ4	1-Heptene, 2-methyl-	HDAC8
HZ4	1-Heptene, 2-methyl-	FABP6
HZ4	1-Heptene, 2-methyl-	TEK
HZ4	1-Heptene, 2-methyl-	HSP90AB1
HZ4	1-Heptene, 2-methyl-	KIT
HZ4	1-Heptene, 2-methyl-	PPP1CC
HZ4	1-Heptene, 2-methyl-	PCTP
HZ4	1-Heptene, 2-methyl-	GSTT2B
HZ4	1-Heptene, 2-methyl-	PROCR
HZ4	1-Heptene, 2-methyl-	GART
HZ4	1-Heptene, 2-methyl-	MAOA
HZ5	3-Undecene, (Z)	est1
HZ5	3-Undecene, (Z)	ADH1A
HZ5	3-Undecene, (Z)	ADH1B
HZ5	3-Undecene, (Z)	ADH1C
HZ5	3-Undecene, (Z)	ADH7
HZ5	3-Undecene, (Z)	Cnr1
HZ5	3-Undecene, (Z)	Cnr2
HZ5	3-Undecene, (Z)	cqsS
HZ5	3-Undecene, (Z)	Polb
HZ5	3-Undecene, (Z)	DNM1
HZ5	3-Undecene, (Z)	ENPP2
HZ5	3-Undecene, (Z)	CES1
HZ5	3-Undecene, (Z)	Faah
HZ5	3-Undecene, (Z)	FABP3
HZ5	3-Undecene, (Z)	FFAR4
HZ5	3-Undecene, (Z)	GPR174
HZ5	3-Undecene, (Z)	GPR34
HZ5	3-Undecene, (Z)	EPHX2
HZ5	3-Undecene, (Z)	Prkaca
HZ5	3-Undecene, (Z)	PRKCA
HZ5	3-Undecene, (Z)	lef
HZ5	3-Undecene, (Z)	ALOX15
HZ5	3-Undecene, (Z)	LOX1.1
HZ5	3-Undecene, (Z)	Alox5
HZ5	3-Undecene, (Z)	LOX1.4
HZ5	3-Undecene, (Z)	LPAR1
HZ5	3-Undecene, (Z)	LPAR2
HZ5	3-Undecene, (Z)	LPAR3
HZ5	3-Undecene, (Z)	LPAR4
HZ5	3-Undecene, (Z)	LPAR6
HZ5	3-Undecene, (Z)	lpxC
HZ5	3-Undecene, (Z)	MGLL
HZ5	3-Undecene, (Z)	Cdc25b
HZ5	3-Undecene, (Z)	OXER1
HZ5	3-Undecene, (Z)	P2RY10
HZ5	3-Undecene, (Z)	PAFAH1B2
HZ5	3-Undecene, (Z)	PLA2G4C
HZ5	3-Undecene, (Z)	PLA2G10
HZ5	3-Undecene, (Z)	PDCD4
HZ5	3-Undecene, (Z)	PLB1
HZ5	3-Undecene, (Z)	PLCG1
HZ5	3-Undecene, (Z)	POLH
HZ5	3-Undecene, (Z)	Poli
HZ5	3-Undecene, (Z)	POLK
HZ5	3-Undecene, (Z)	FPPS
HZ5	3-Undecene, (Z)	KCNK2
HZ5	3-Undecene, (Z)	ACAT
HZ5	3-Undecene, (Z)	CPT1
HZ5	3-Undecene, (Z)	SLC22A1
HZ5	3-Undecene, (Z)	Slc22a2
HZ5	3-Undecene, (Z)	SLC22A8
HZ5	3-Undecene, (Z)	SOAT2
HZ5	3-Undecene, (Z)	SPHK1
HZ5	3-Undecene, (Z)	SPHK2
HZ5	3-Undecene, (Z)	TLR2
HZ5	3-Undecene, (Z)	MAPK1
HZ5	3-Undecene, (Z)	STS
HZ5	3-Undecene, (Z)	PIM1
HZ5	3-Undecene, (Z)	CASP7
HZ5	3-Undecene, (Z)	APOA2
HZ5	3-Undecene, (Z)	AKR1C2
HZ5	3-Undecene, (Z)	BMP2
HZ5	3-Undecene, (Z)	MAOB
HZ5	3-Undecene, (Z)	ALB
HZ5	3-Undecene, (Z)	THRB
HZ5	3-Undecene, (Z)	MAPKAPK2
HZ5	3-Undecene, (Z)	GC
HZ5	3-Undecene, (Z)	KIF11
HZ5	3-Undecene, (Z)	PTPN11
HZ5	3-Undecene, (Z)	SEC14L2
HZ5	3-Undecene, (Z)	HSD11B1
HZ5	3-Undecene, (Z)	ANXA5
HZ5	3-Undecene, (Z)	PDPK1
HZ5	3-Undecene, (Z)	AR
HZ5	3-Undecene, (Z)	ESR1
HZ5	3-Undecene, (Z)	MAPK14
HZ5	3-Undecene, (Z)	RORA
HZ5	3-Undecene, (Z)	CA2
HZ5	3-Undecene, (Z)	IGF1R
HZ5	3-Undecene, (Z)	SRC
HZ5	3-Undecene, (Z)	MMP13
HZ5	3-Undecene, (Z)	TNNC1
HZ5	3-Undecene, (Z)	BCHE
HZ5	3-Undecene, (Z)	MAPK8
HZ5	3-Undecene, (Z)	PPP5C
HZ5	3-Undecene, (Z)	DUSP6
HZ5	3-Undecene, (Z)	EGFR
HZ5	3-Undecene, (Z)	PPARG
HZ5	3-Undecene, (Z)	PGR
HZ5	3-Undecene, (Z)	PDE4B
HZ5	3-Undecene, (Z)	AKR1B1
HZ5	3-Undecene, (Z)	NR3C2
HZ5	3-Undecene, (Z)	DHODH
HZ5	3-Undecene, (Z)	ADAM17
HZ5	3-Undecene, (Z)	TTR
HZ5	3-Undecene, (Z)	BACE1
HZ5	3-Undecene, (Z)	GSTP1
HZ5	3-Undecene, (Z)	TTPA
HZ5	3-Undecene, (Z)	TGFBR1
HZ5	3-Undecene, (Z)	CDK2
HZ5	3-Undecene, (Z)	ESRRG
HZ5	3-Undecene, (Z)	KDR
HZ5	3-Undecene, (Z)	WAS
HZ5	3-Undecene, (Z)	HSD17B1
HZ5	3-Undecene, (Z)	F10
HZ5	3-Undecene, (Z)	SULT2A1
HZ5	3-Undecene, (Z)	TRAPPC3
HZ5	3-Undecene, (Z)	HDAC8
HZ5	3-Undecene, (Z)	ADH5
HZ5	3-Undecene, (Z)	SHBG
HZ5	3-Undecene, (Z)	GSTA1
HZ5	3-Undecene, (Z)	DPP4
HZ5	3-Undecene, (Z)	EPHB4
HZ5	3-Undecene, (Z)	F2
HZ5	3-Undecene, (Z)	MDM2
HZ5	3-Undecene, (Z)	HSP90AA1
HZ5	3-Undecene, (Z)	PNMT
HZ5	3-Undecene, (Z)	NR1H4
HZ5	3-Undecene, (Z)	MMP8
HZ5	3-Undecene, (Z)	PGF
HZ5	3-Undecene, (Z)	CTNNA1
HZ5	3-Undecene, (Z)	CHEK1
HZ5	3-Undecene, (Z)	REN
HZ5	3-Undecene, (Z)	AKR1C1
HZ5	3-Undecene, (Z)	ESR2
HZ5	3-Undecene, (Z)	AKR1C3
HZ5	3-Undecene, (Z)	GSK3B
HZ5	3-Undecene, (Z)	ESRRA
HZ5	3-Undecene, (Z)	RBP4
HZ5	3-Undecene, (Z)	FGFR2
HZ5	3-Undecene, (Z)	BLVRB
HZ5	3-Undecene, (Z)	PDE4D
HZ5	3-Undecene, (Z)	PTPN1
HZ5	3-Undecene, (Z)	PARP1
HZ5	3-Undecene, (Z)	CYP2C8
HZ5	3-Undecene, (Z)	FABP5
HZ5	3-Undecene, (Z)	CCNA2
HZ5	3-Undecene, (Z)	FABP7
HZ5	3-Undecene, (Z)	RXRA
HZ5	3-Undecene, (Z)	MET
HZ5	3-Undecene, (Z)	SULT1E1
HZ5	3-Undecene, (Z)	HNF4G
HZ5	3-Undecene, (Z)	SULT2B1
HZ5	3-Undecene, (Z)	ADK
HZ5	3-Undecene, (Z)	FGFR1
HZ5	3-Undecene, (Z)	FABP6
HZ5	3-Undecene, (Z)	NR1H3
HZ5	3-Undecene, (Z)	PDE5A
HZ5	3-Undecene, (Z)	IGF1
HZ5	3-Undecene, (Z)	PPARD
HZ5	3-Undecene, (Z)	NR1H2
HZ5	3-Undecene, (Z)	ITGAL
HZ5	3-Undecene, (Z)	ABO
HZ5	3-Undecene, (Z)	SERPINA1
HZ5	3-Undecene, (Z)	LCK
HZ5	3-Undecene, (Z)	JAK3
HZ5	3-Undecene, (Z)	SYK
HZ5	3-Undecene, (Z)	NR1I3
HZ5	3-Undecene, (Z)	MAPK10
HZ5	3-Undecene, (Z)	ERBB4
HZ5	3-Undecene, (Z)	PDK2
HZ5	3-Undecene, (Z)	ITK
HZ5	3-Undecene, (Z)	GM2A
HZ5	3-Undecene, (Z)	ELANE
HZ5	3-Undecene, (Z)	AKT2
HZ5	3-Undecene, (Z)	NQO1
HZ5	3-Undecene, (Z)	PPARA
HZ5	3-Undecene, (Z)	RARG
HZ5	3-Undecene, (Z)	FECH
HZ5	3-Undecene, (Z)	NR3C1
HZ5	3-Undecene, (Z)	HNMT
HZ5	3-Undecene, (Z)	CASP3
HZ5	3-Undecene, (Z)	MMP3
HZ5	3-Undecene, (Z)	MAP2K1
HZ5	3-Undecene, (Z)	CRABP2
HZ5	3-Undecene, (Z)	RARA
HZ5	3-Undecene, (Z)	CYP2C9
HZ5	3-Undecene, (Z)	IL2
HZ5	3-Undecene, (Z)	MMP2
HZ5	3-Undecene, (Z)	FNTA
HZ5	3-Undecene, (Z)	FKBP1A
HZ5	3-Undecene, (Z)	S100A9
HZ5	3-Undecene, (Z)	NR1I2
HZ5	3-Undecene, (Z)	MMP12
HZ5	3-Undecene, (Z)	HMGCR
HZ5	3-Undecene, (Z)	THRA
HZ5	3-Undecene, (Z)	MTAP
HZ5	3-Undecene, (Z)	RARB
HZ5	3-Undecene, (Z)	PSAP
HZ5	3-Undecene, (Z)	ZAP70
HZ5	3-Undecene, (Z)	HCK
HZ5	3-Undecene, (Z)	PRKCQ
HZ5	3-Undecene, (Z)	JAK2
HZ5	3-Undecene, (Z)	F7
HZ5	3-Undecene, (Z)	AURKA
HZ5	3-Undecene, (Z)	LCN2
HZ5	3-Undecene, (Z)	DCK
HZ5	3-Undecene, (Z)	DPEP1
HZ5	3-Undecene, (Z)	GRB2
HZ5	3-Undecene, (Z)	ABL1
HZ5	3-Undecene, (Z)	PLA2G2A
HZ5	3-Undecene, (Z)	HMOX1
HZ5	3-Undecene, (Z)	VDR
HZ5	3-Undecene, (Z)	BIRC7
HZ5	3-Undecene, (Z)	TEK
HZ5	3-Undecene, (Z)	HSP90AB1
HZ5	3-Undecene, (Z)	RXRB
HZ5	3-Undecene, (Z)	TGM3
HZ5	3-Undecene, (Z)	PPP1CC
HZ5	3-Undecene, (Z)	PCTP
HZ5	3-Undecene, (Z)	EIF4E
HZ5	3-Undecene, (Z)	CTSK
HZ5	3-Undecene, (Z)	GLO1
HZ5	3-Undecene, (Z)	KIT
HZ5	3-Undecene, (Z)	LTA4H
HZ5	3-Undecene, (Z)	PIK3R1
HZ5	3-Undecene, (Z)	BCL2L1
HZ5	3-Undecene, (Z)	CTSB
HZ5	3-Undecene, (Z)	PROCR
HZ5	3-Undecene, (Z)	CASP1
HZ5	3-Undecene, (Z)	MME
HZ5	3-Undecene, (Z)	INSR
HZ5	3-Undecene, (Z)	BCAT2
HZ5	3-Undecene, (Z)	GSTT2B
HZ5	3-Undecene, (Z)	GART
HZ5	3-Undecene, (Z)	MAOA
HZ6	Phthalazine, 1-methyl	BCL2A1
HZ6	Phthalazine, 1-methyl	ADORA1
HZ6	Phthalazine, 1-methyl	MIF
HZ6	Phthalazine, 1-methyl	PTK2B
HZ6	Phthalazine, 1-methyl	TRPA1
HZ6	Phthalazine, 1-methyl	MAPK10
HZ6	Phthalazine, 1-methyl	TTK
HZ6	Phthalazine, 1-methyl	ALPL
HZ6	Phthalazine, 1-methyl	PIM1
HZ6	Phthalazine, 1-methyl	PIM2
HZ6	Phthalazine, 1-methyl	PIM3
HZ6	Phthalazine, 1-methyl	PDPK1
HZ6	Phthalazine, 1-methyl	MAP2
HZ6	Phthalazine, 1-methyl	IDO1
HZ6	Phthalazine, 1-methyl	HSP90AA1
HZ6	Phthalazine, 1-methyl	ESR1
HZ6	Phthalazine, 1-methyl	CA7
HZ6	Phthalazine, 1-methyl	CA12
HZ6	Phthalazine, 1-methyl	CA14
HZ6	Phthalazine, 1-methyl	AR
HZ6	Phthalazine, 1-methyl	PARP1
HZ6	Phthalazine, 1-methyl	CA2
HZ6	Phthalazine, 1-methyl	CA1
HZ6	Phthalazine, 1-methyl	PDE4A
HZ6	Phthalazine, 1-methyl	PDE4D
HZ6	Phthalazine, 1-methyl	PDE4C
HZ6	Phthalazine, 1-methyl	CDK9
HZ6	Phthalazine, 1-methyl	CYP2A6
HZ6	Phthalazine, 1-methyl	TRPM8
HZ6	Phthalazine, 1-methyl	ADRA2A
HZ6	Phthalazine, 1-methyl	ADRA2C
HZ6	Phthalazine, 1-methyl	NR3C1
HZ6	Phthalazine, 1-methyl	ADORA3
HZ6	Phthalazine, 1-methyl	CYP1A2
HZ6	Phthalazine, 1-methyl	CCR2
HZ6	Phthalazine, 1-methyl	JAK2
HZ6	Phthalazine, 1-methyl	MAP2K3
HZ6	Phthalazine, 1-methyl	BTK
HZ6	Phthalazine, 1-methyl	SLC6A3
HZ6	Phthalazine, 1-methyl	P2RX7
HZ6	Phthalazine, 1-methyl	CDK2
HZ6	Phthalazine, 1-methyl	TRPV1
HZ6	Phthalazine, 1-methyl	CHEK1
HZ6	Phthalazine, 1-methyl	MTOR
HZ6	Phthalazine, 1-methyl	PIK3CA
HZ6	Phthalazine, 1-methyl	AURKB
HZ6	Phthalazine, 1-methyl	GSK3B
HZ6	Phthalazine, 1-methyl	KDR
HZ6	Phthalazine, 1-methyl	ROCK2
HZ6	Phthalazine, 1-methyl	PDK1
HZ6	Phthalazine, 1-methyl	GABRB3
HZ6	Phthalazine, 1-methyl	NOS1
HZ6	Phthalazine, 1-methyl	MAPK14
HZ6	Phthalazine, 1-methyl	PDE4B
HZ6	Phthalazine, 1-methyl	DRD2
HZ6	Phthalazine, 1-methyl	NOS2
HZ6	Phthalazine, 1-methyl	KIT
HZ6	Phthalazine, 1-methyl	FLT3
HZ6	Phthalazine, 1-methyl	ACHE
HZ6	Phthalazine, 1-methyl	SLC6A4
HZ6	Phthalazine, 1-methyl	PBRM1
HZ6	Phthalazine, 1-methyl	LPO
HZ6	Phthalazine, 1-methyl	MPO
HZ6	Phthalazine, 1-methyl	SMARCA2
HZ6	Phthalazine, 1-methyl	AKR1C2
HZ6	Phthalazine, 1-methyl	BMP2
HZ6	Phthalazine, 1-methyl	PIK3CG
HZ6	Phthalazine, 1-methyl	BCHE
HZ6	Phthalazine, 1-methyl	CFD
HZ6	Phthalazine, 1-methyl	DUSP6
HZ6	Phthalazine, 1-methyl	PGR
HZ6	Phthalazine, 1-methyl	PPP5C
HZ6	Phthalazine, 1-methyl	TTPA
HZ6	Phthalazine, 1-methyl	AKR1C1
HZ6	Phthalazine, 1-methyl	HSD11B1
HZ6	Phthalazine, 1-methyl	PRKACA
HZ6	Phthalazine, 1-methyl	AKR1C3
HZ6	Phthalazine, 1-methyl	PGF
HZ6	Phthalazine, 1-methyl	CTNNA1
HZ6	Phthalazine, 1-methyl	F10
HZ6	Phthalazine, 1-methyl	ERBB4
HZ6	Phthalazine, 1-methyl	HSD17B1
HZ6	Phthalazine, 1-methyl	F2
HZ6	Phthalazine, 1-methyl	SHBG
HZ6	Phthalazine, 1-methyl	NR1I2
HZ6	Phthalazine, 1-methyl	GCK
HZ6	Phthalazine, 1-methyl	DPP4
HZ6	Phthalazine, 1-methyl	SULT1E1
HZ6	Phthalazine, 1-methyl	MAOB
HZ6	Phthalazine, 1-methyl	FGFR1
HZ6	Phthalazine, 1-methyl	NR1H2
HZ6	Phthalazine, 1-methyl	FABP7
HZ6	Phthalazine, 1-methyl	THRB
HZ6	Phthalazine, 1-methyl	ARG1
HZ6	Phthalazine, 1-methyl	PTPN1
HZ6	Phthalazine, 1-methyl	PPARG
HZ6	Phthalazine, 1-methyl	RARG
HZ6	Phthalazine, 1-methyl	AMY1A
HZ6	Phthalazine, 1-methyl	AMY1B
HZ6	Phthalazine, 1-methyl	AMY1C
HZ6	Phthalazine, 1-methyl	RBP4
HZ6	Phthalazine, 1-methyl	REN
HZ6	Phthalazine, 1-methyl	FABP6
HZ6	Phthalazine, 1-methyl	RXRA
HZ6	Phthalazine, 1-methyl	GSTP1
HZ6	Phthalazine, 1-methyl	SULT2B1
HZ6	Phthalazine, 1-methyl	MMP3
HZ6	Phthalazine, 1-methyl	ACE
HZ6	Phthalazine, 1-methyl	SRC
HZ6	Phthalazine, 1-methyl	TGM3
HZ6	Phthalazine, 1-methyl	DCK
HZ6	Phthalazine, 1-methyl	OAT
HZ6	Phthalazine, 1-methyl	DHODH
HZ6	Phthalazine, 1-methyl	CRABP2
HZ6	Phthalazine, 1-methyl	CYP2C9
HZ6	Phthalazine, 1-methyl	FKBP1A
HZ6	Phthalazine, 1-methyl	TTR
HZ6	Phthalazine, 1-methyl	BHMT
HZ6	Phthalazine, 1-methyl	RARB
HZ6	Phthalazine, 1-methyl	GSTA3
HZ6	Phthalazine, 1-methyl	GSTA1
HZ6	Phthalazine, 1-methyl	RORA
HZ6	Phthalazine, 1-methyl	RARA
HZ6	Phthalazine, 1-methyl	PPARD
HZ6	Phthalazine, 1-methyl	OTC
HZ6	Phthalazine, 1-methyl	GSTM1
HZ6	Phthalazine, 1-methyl	PLA2G2A
HZ6	Phthalazine, 1-methyl	VDR
HZ6	Phthalazine, 1-methyl	RXRB
HZ6	Phthalazine, 1-methyl	CTSK
HZ6	Phthalazine, 1-methyl	PPP1CC
HZ6	Phthalazine, 1-methyl	LCK
HZ6	Phthalazine, 1-methyl	PNMT
HZ6	Phthalazine, 1-methyl	FGG
HZ6	Phthalazine, 1-methyl	AKR1B1
HZ7	3-Undecene, (E)	est1
HZ7	3-Undecene, (E)	ADH1A
HZ7	3-Undecene, (E)	ADH1B
HZ7	3-Undecene, (E)	ADH1C
HZ7	3-Undecene, (E)	ADH7
HZ7	3-Undecene, (E)	Cnr1
HZ7	3-Undecene, (E)	Cnr2
HZ7	3-Undecene, (E)	cqsS
HZ7	3-Undecene, (E)	Polb
HZ7	3-Undecene, (E)	DNM1
HZ7	3-Undecene, (E)	ENPP2
HZ7	3-Undecene, (E)	CES1
HZ7	3-Undecene, (E)	Faah
HZ7	3-Undecene, (E)	FABP3
HZ7	3-Undecene, (E)	FFAR4
HZ7	3-Undecene, (E)	GPR174
HZ7	3-Undecene, (E)	GPR34
HZ7	3-Undecene, (E)	EPHX2
HZ7	3-Undecene, (E)	Prkaca
HZ7	3-Undecene, (E)	PRKCA
HZ7	3-Undecene, (E)	lef
HZ7	3-Undecene, (E)	ALOX15
HZ7	3-Undecene, (E)	LOX1.1
HZ7	3-Undecene, (E)	Alox5
HZ7	3-Undecene, (E)	LPAR1
HZ7	3-Undecene, (E)	LOX1.4
HZ7	3-Undecene, (E)	LPAR2
HZ7	3-Undecene, (E)	Lpar3
HZ7	3-Undecene, (E)	LPAR4
HZ7	3-Undecene, (E)	LPAR6
HZ7	3-Undecene, (E)	lpxC
HZ7	3-Undecene, (E)	Mgll
HZ7	3-Undecene, (E)	Cdc25b
HZ7	3-Undecene, (E)	OXER1
HZ7	3-Undecene, (E)	P2RY10
HZ7	3-Undecene, (E)	PAFAH1B2
HZ7	3-Undecene, (E)	PLA2G4C
HZ7	3-Undecene, (E)	PLA2G10
HZ7	3-Undecene, (E)	PDCD4
HZ7	3-Undecene, (E)	PLB1
HZ7	3-Undecene, (E)	PLCG1
HZ7	3-Undecene, (E)	POLH
HZ7	3-Undecene, (E)	Poli
HZ7	3-Undecene, (E)	POLK
HZ7	3-Undecene, (E)	FPPS
HZ7	3-Undecene, (E)	KCNK2
HZ7	3-Undecene, (E)	ACAT
HZ7	3-Undecene, (E)	CPT1
HZ7	3-Undecene, (E)	SLC22A1
HZ7	3-Undecene, (E)	Slc22a2
HZ7	3-Undecene, (E)	SLC22A8
HZ7	3-Undecene, (E)	SOAT2
HZ7	3-Undecene, (E)	SPHK1
HZ7	3-Undecene, (E)	SPHK2
HZ7	3-Undecene, (E)	TLR2
HZ7	3-Undecene, (E)	PIM1
HZ7	3-Undecene, (E)	STS
HZ7	3-Undecene, (E)	MAPK1
HZ7	3-Undecene, (E)	AKR1C2
HZ7	3-Undecene, (E)	BMP2
HZ7	3-Undecene, (E)	ALB
HZ7	3-Undecene, (E)	THRB
HZ7	3-Undecene, (E)	MAOB
HZ7	3-Undecene, (E)	CASP7
HZ7	3-Undecene, (E)	GC
HZ7	3-Undecene, (E)	APOA2
HZ7	3-Undecene, (E)	KIF11
HZ7	3-Undecene, (E)	MAPKAPK2
HZ7	3-Undecene, (E)	MAPK14
HZ7	3-Undecene, (E)	PTPN11
HZ7	3-Undecene, (E)	SEC14L2
HZ7	3-Undecene, (E)	HSD11B1
HZ7	3-Undecene, (E)	CA2
HZ7	3-Undecene, (E)	ANXA5
HZ7	3-Undecene, (E)	EGFR
HZ7	3-Undecene, (E)	ADAM17
HZ7	3-Undecene, (E)	KDR
HZ7	3-Undecene, (E)	AKR1B1
HZ7	3-Undecene, (E)	ESRRG
HZ7	3-Undecene, (E)	RORA
HZ7	3-Undecene, (E)	ESR1
HZ7	3-Undecene, (E)	DUSP6
HZ7	3-Undecene, (E)	PDPK1
HZ7	3-Undecene, (E)	TTR
HZ7	3-Undecene, (E)	PPARG
HZ7	3-Undecene, (E)	AR
HZ7	3-Undecene, (E)	PGR
HZ7	3-Undecene, (E)	BACE1
HZ7	3-Undecene, (E)	PPP5C
HZ7	3-Undecene, (E)	NR3C2
HZ7	3-Undecene, (E)	TGFBR1
HZ7	3-Undecene, (E)	PDE4B
HZ7	3-Undecene, (E)	DHODH
HZ7	3-Undecene, (E)	HSD17B1
HZ7	3-Undecene, (E)	CDK2
HZ7	3-Undecene, (E)	TNNC1
HZ7	3-Undecene, (E)	MMP13
HZ7	3-Undecene, (E)	MAPK8
HZ7	3-Undecene, (E)	IGF1R
HZ7	3-Undecene, (E)	SRC
HZ7	3-Undecene, (E)	SULT2A1
HZ7	3-Undecene, (E)	TTPA
HZ7	3-Undecene, (E)	BCHE
HZ7	3-Undecene, (E)	GSTP1
HZ7	3-Undecene, (E)	WAS
HZ7	3-Undecene, (E)	F10
HZ7	3-Undecene, (E)	EPHB4
HZ7	3-Undecene, (E)	ADH5
HZ7	3-Undecene, (E)	TRAPPC3
HZ7	3-Undecene, (E)	HDAC8
HZ7	3-Undecene, (E)	AKR1C1
HZ7	3-Undecene, (E)	ADK
HZ7	3-Undecene, (E)	SHBG
HZ7	3-Undecene, (E)	F2
HZ7	3-Undecene, (E)	NR1H4
HZ7	3-Undecene, (E)	DPP4
HZ7	3-Undecene, (E)	ESR2
HZ7	3-Undecene, (E)	MDM2
HZ7	3-Undecene, (E)	HSP90AA1
HZ7	3-Undecene, (E)	FGFR2
HZ7	3-Undecene, (E)	REN
HZ7	3-Undecene, (E)	MMP8
HZ7	3-Undecene, (E)	PGF
HZ7	3-Undecene, (E)	PDE4D
HZ7	3-Undecene, (E)	CTNNA1
HZ7	3-Undecene, (E)	PNMT
HZ7	3-Undecene, (E)	AKR1C3
HZ7	3-Undecene, (E)	CHEK1
HZ7	3-Undecene, (E)	ESRRA
HZ7	3-Undecene, (E)	GSTA1
HZ7	3-Undecene, (E)	GSK3B
HZ7	3-Undecene, (E)	FABP7
HZ7	3-Undecene, (E)	SYK
HZ7	3-Undecene, (E)	F7
HZ7	3-Undecene, (E)	PTPN1
HZ7	3-Undecene, (E)	PARP1
HZ7	3-Undecene, (E)	CCNA2
HZ7	3-Undecene, (E)	PDE5A
HZ7	3-Undecene, (E)	RXRA
HZ7	3-Undecene, (E)	PIK3CG
HZ7	3-Undecene, (E)	FABP5
HZ7	3-Undecene, (E)	RBP4
HZ7	3-Undecene, (E)	ITK
HZ7	3-Undecene, (E)	MET
HZ7	3-Undecene, (E)	CYP2C8
HZ7	3-Undecene, (E)	FABP6
HZ7	3-Undecene, (E)	HNF4G
HZ7	3-Undecene, (E)	BLVRB
HZ7	3-Undecene, (E)	FGFR1
HZ7	3-Undecene, (E)	PPARD
HZ7	3-Undecene, (E)	SULT1E1
HZ7	3-Undecene, (E)	SULT2B1
HZ7	3-Undecene, (E)	RARG
HZ7	3-Undecene, (E)	LCK
HZ7	3-Undecene, (E)	ERBB4
HZ7	3-Undecene, (E)	SERPINA1
HZ7	3-Undecene, (E)	NR1I3
HZ7	3-Undecene, (E)	ITGAL
HZ7	3-Undecene, (E)	NR1H3
HZ7	3-Undecene, (E)	PDK2
HZ7	3-Undecene, (E)	NR1H2
HZ7	3-Undecene, (E)	JAK3
HZ7	3-Undecene, (E)	PPARA
HZ7	3-Undecene, (E)	ELANE
HZ7	3-Undecene, (E)	ABO
HZ7	3-Undecene, (E)	IGF1
HZ7	3-Undecene, (E)	GM2A
HZ7	3-Undecene, (E)	AKT2
HZ7	3-Undecene, (E)	MAPK10
HZ7	3-Undecene, (E)	CSK
HZ7	3-Undecene, (E)	NQO1
HZ7	3-Undecene, (E)	CYP2C9
HZ7	3-Undecene, (E)	NR3C1
HZ7	3-Undecene, (E)	DPEP1
HZ7	3-Undecene, (E)	FECH
HZ7	3-Undecene, (E)	NR1I2
HZ7	3-Undecene, (E)	HMGCR
HZ7	3-Undecene, (E)	MMP3
HZ7	3-Undecene, (E)	CASP3
HZ7	3-Undecene, (E)	TYMS
HZ7	3-Undecene, (E)	ZAP70
HZ7	3-Undecene, (E)	CRABP2
HZ7	3-Undecene, (E)	RARA
HZ7	3-Undecene, (E)	S100A9
HZ7	3-Undecene, (E)	FNTA
HZ7	3-Undecene, (E)	HCK
HZ7	3-Undecene, (E)	MMP2
HZ7	3-Undecene, (E)	FKBP1A
HZ7	3-Undecene, (E)	MMP12
HZ7	3-Undecene, (E)	IL2
HZ7	3-Undecene, (E)	MTAP
HZ7	3-Undecene, (E)	PSAP
HZ7	3-Undecene, (E)	THRA
HZ7	3-Undecene, (E)	DCK
HZ7	3-Undecene, (E)	RARB
HZ7	3-Undecene, (E)	PRKCQ
HZ7	3-Undecene, (E)	HNMT
HZ7	3-Undecene, (E)	MAP2K1
HZ7	3-Undecene, (E)	JAK2
HZ7	3-Undecene, (E)	LCN2
HZ7	3-Undecene, (E)	GRB2
HZ7	3-Undecene, (E)	PLA2G2A
HZ7	3-Undecene, (E)	AURKA
HZ7	3-Undecene, (E)	VDR
HZ7	3-Undecene, (E)	TEK
HZ7	3-Undecene, (E)	XIAP
HZ7	3-Undecene, (E)	RXRB
HZ7	3-Undecene, (E)	BIRC7
HZ7	3-Undecene, (E)	HMOX1
HZ7	3-Undecene, (E)	HSP90AB1
HZ7	3-Undecene, (E)	ABL1
HZ7	3-Undecene, (E)	TGM3
HZ7	3-Undecene, (E)	KIT
HZ7	3-Undecene, (E)	PPP1CC
HZ7	3-Undecene, (E)	PCTP
HZ7	3-Undecene, (E)	EIF4E
HZ7	3-Undecene, (E)	CTSK
HZ7	3-Undecene, (E)	LTA4H
HZ7	3-Undecene, (E)	PIK3R1
HZ7	3-Undecene, (E)	GLO1
HZ7	3-Undecene, (E)	BCL2L1
HZ7	3-Undecene, (E)	CTSB
HZ7	3-Undecene, (E)	PROCR
HZ7	3-Undecene, (E)	TGFB2
HZ7	3-Undecene, (E)	CASP1
HZ7	3-Undecene, (E)	MME
HZ7	3-Undecene, (E)	BCAT2
HZ7	3-Undecene, (E)	INSR
HZ7	3-Undecene, (E)	GSTT2B
HZ7	3-Undecene, (E)	GART
HZ7	3-Undecene, (E)	MAOA
HZ8	Undecane, 2-methyl	Jhe
HZ8	Undecane, 2-methyl	NDUFAB1
HZ8	Undecane, 2-methyl	ADA
HZ8	Undecane, 2-methyl	ADH1A
HZ8	Undecane, 2-methyl	ADH1B
HZ8	Undecane, 2-methyl	ADH1C
HZ8	Undecane, 2-methyl	ADH7
HZ8	Undecane, 2-methyl	LAP3
HZ8	Undecane, 2-methyl	pepN
HZ8	Undecane, 2-methyl	ATG4B
HZ8	Undecane, 2-methyl	Sis
HZ8	Undecane, 2-methyl	CA3
HZ8	Undecane, 2-methyl	Ugcg
HZ8	Undecane, 2-methyl	Cnr1
HZ8	Undecane, 2-methyl	cqsS
HZ8	Undecane, 2-methyl	DNM1
HZ8	Undecane, 2-methyl	Lss
HZ8	Undecane, 2-methyl	CES1
HZ8	Undecane, 2-methyl	CES2
HZ8	Undecane, 2-methyl	FAAH
HZ8	Undecane, 2-methyl	FDPS
HZ8	Undecane, 2-methyl	FUT7
HZ8	Undecane, 2-methyl	GBA2
HZ8	Undecane, 2-methyl	GGPS1
HZ8	Undecane, 2-methyl	EPHX1
HZ8	Undecane, 2-methyl	LPAR2
HZ8	Undecane, 2-methyl	LPAR3
HZ8	Undecane, 2-methyl	luxP
HZ8	Undecane, 2-methyl	Gaa
HZ8	Undecane, 2-methyl	Mgll
HZ8	Undecane, 2-methyl	NDUFV1
HZ8	Undecane, 2-methyl	PLA2G1B
HZ8	Undecane, 2-methyl	PLA2G5
HZ8	Undecane, 2-methyl	Pla2g2a
HZ8	Undecane, 2-methyl	PLA2G2C
HZ8	Undecane, 2-methyl	PLA2G10
HZ8	Undecane, 2-methyl	Ptger2
HZ8	Undecane, 2-methyl	PGA
HZ8	Undecane, 2-methyl	plc
HZ8	Undecane, 2-methyl	PLB1
HZ8	Undecane, 2-methyl	FPPS
HZ8	Undecane, 2-methyl	murF
HZ8	Undecane, 2-methyl	SPPS
HZ8	Undecane, 2-methyl	P0504H10.9
HZ8	Undecane, 2-methyl	S1PR2
HZ8	Undecane, 2-methyl	S1PR3
HZ8	Undecane, 2-methyl	S1PR4
HZ8	Undecane, 2-methyl	SLC22A1
HZ8	Undecane, 2-methyl	Slc22a2
HZ8	Undecane, 2-methyl	SLC22A8
HZ8	Undecane, 2-methyl	Slc22a20
HZ8	Undecane, 2-methyl	Slc6a8
HZ8	Undecane, 2-methyl	Si
HZ8	Undecane, 2-methyl	TLR2
HZ8	Undecane, 2-methyl	STS
HZ8	Undecane, 2-methyl	BMP2
HZ8	Undecane, 2-methyl	APOA2
HZ8	Undecane, 2-methyl	MAOB
HZ8	Undecane, 2-methyl	ALB
HZ8	Undecane, 2-methyl	MAPK1
HZ8	Undecane, 2-methyl	PIM1
HZ8	Undecane, 2-methyl	CASP7
HZ8	Undecane, 2-methyl	GC
HZ8	Undecane, 2-methyl	AKR1C2
HZ8	Undecane, 2-methyl	KIF11
HZ8	Undecane, 2-methyl	PTPN11
HZ8	Undecane, 2-methyl	MAPKAPK2
HZ8	Undecane, 2-methyl	SEC14L2
HZ8	Undecane, 2-methyl	CA2
HZ8	Undecane, 2-methyl	TNNC1
HZ8	Undecane, 2-methyl	CDK2
HZ8	Undecane, 2-methyl	ANXA5
HZ8	Undecane, 2-methyl	DUSP6
HZ8	Undecane, 2-methyl	PPP5C
HZ8	Undecane, 2-methyl	ESR1
HZ8	Undecane, 2-methyl	PDE4B
HZ8	Undecane, 2-methyl	RORA
HZ8	Undecane, 2-methyl	PPARG
HZ8	Undecane, 2-methyl	BACE1
HZ8	Undecane, 2-methyl	MAPK14
HZ8	Undecane, 2-methyl	PDPK1
HZ8	Undecane, 2-methyl	TGFBR1
HZ8	Undecane, 2-methyl	MMP13
HZ8	Undecane, 2-methyl	NR3C2
HZ8	Undecane, 2-methyl	DHODH
HZ8	Undecane, 2-methyl	ADAM17
HZ8	Undecane, 2-methyl	MAPK8
HZ8	Undecane, 2-methyl	SRC
HZ8	Undecane, 2-methyl	EGFR
HZ8	Undecane, 2-methyl	PGR
HZ8	Undecane, 2-methyl	WAS
HZ8	Undecane, 2-methyl	AKR1B1
HZ8	Undecane, 2-methyl	AR
HZ8	Undecane, 2-methyl	F10
HZ8	Undecane, 2-methyl	KDR
HZ8	Undecane, 2-methyl	BCHE
HZ8	Undecane, 2-methyl	HSD11B1
HZ8	Undecane, 2-methyl	ADH5
HZ8	Undecane, 2-methyl	TRAPPC3
HZ8	Undecane, 2-methyl	HSD17B1
HZ8	Undecane, 2-methyl	NR1H4
HZ8	Undecane, 2-methyl	SHBG
HZ8	Undecane, 2-methyl	ESRRG
HZ8	Undecane, 2-methyl	DPP4
HZ8	Undecane, 2-methyl	PARP1
HZ8	Undecane, 2-methyl	F2
HZ8	Undecane, 2-methyl	EPHX2
HZ8	Undecane, 2-methyl	HSP90AA1
HZ8	Undecane, 2-methyl	CHEK1
HZ8	Undecane, 2-methyl	HDAC8
HZ8	Undecane, 2-methyl	PGF
HZ8	Undecane, 2-methyl	CTNNA1
HZ8	Undecane, 2-methyl	SULT2A1
HZ8	Undecane, 2-methyl	REN
HZ8	Undecane, 2-methyl	MDM2
HZ8	Undecane, 2-methyl	PNMT
HZ8	Undecane, 2-methyl	TTR
HZ8	Undecane, 2-methyl	FGFR2
HZ8	Undecane, 2-methyl	ESRRA
HZ8	Undecane, 2-methyl	PRKACA
HZ8	Undecane, 2-methyl	GSTA1
HZ8	Undecane, 2-methyl	CYP2C8
HZ8	Undecane, 2-methyl	MMP8
HZ8	Undecane, 2-methyl	AKR1C3
HZ8	Undecane, 2-methyl	GSTP1
HZ8	Undecane, 2-methyl	TTPA
HZ8	Undecane, 2-methyl	ESR2
HZ8	Undecane, 2-methyl	AKR1C1
HZ8	Undecane, 2-methyl	THRB
HZ8	Undecane, 2-methyl	MET
HZ8	Undecane, 2-methyl	GSK3B
HZ8	Undecane, 2-methyl	BLVRB
HZ8	Undecane, 2-methyl	RBP4
HZ8	Undecane, 2-methyl	FABP7
HZ8	Undecane, 2-methyl	PDE4D
HZ8	Undecane, 2-methyl	FGFR1
HZ8	Undecane, 2-methyl	HNF4G
HZ8	Undecane, 2-methyl	CCNA2
HZ8	Undecane, 2-methyl	SULT1E1
HZ8	Undecane, 2-methyl	LCK
HZ8	Undecane, 2-methyl	FABP3
HZ8	Undecane, 2-methyl	ADK
HZ8	Undecane, 2-methyl	ABO
HZ8	Undecane, 2-methyl	NR1H3
HZ8	Undecane, 2-methyl	ITGAL
HZ8	Undecane, 2-methyl	SERPINA1
HZ8	Undecane, 2-methyl	GM2A
HZ8	Undecane, 2-methyl	IGF1
HZ8	Undecane, 2-methyl	PPARA
HZ8	Undecane, 2-methyl	JAK3
HZ8	Undecane, 2-methyl	NR1H2
HZ8	Undecane, 2-methyl	SYK
HZ8	Undecane, 2-methyl	NR1I3
HZ8	Undecane, 2-methyl	PTPN1
HZ8	Undecane, 2-methyl	MAPK10
HZ8	Undecane, 2-methyl	ITK
HZ8	Undecane, 2-methyl	ERBB4
HZ8	Undecane, 2-methyl	EPHB4
HZ8	Undecane, 2-methyl	PPARD
HZ8	Undecane, 2-methyl	AKT2
HZ8	Undecane, 2-methyl	SULT2B1
HZ8	Undecane, 2-methyl	RXRA
HZ8	Undecane, 2-methyl	PDE5A
HZ8	Undecane, 2-methyl	NQO1
HZ8	Undecane, 2-methyl	PDK2
HZ8	Undecane, 2-methyl	FABP6
HZ8	Undecane, 2-methyl	ELANE
HZ8	Undecane, 2-methyl	FECH
HZ8	Undecane, 2-methyl	HNMT
HZ8	Undecane, 2-methyl	IGF1R
HZ8	Undecane, 2-methyl	RARA
HZ8	Undecane, 2-methyl	RARG
HZ8	Undecane, 2-methyl	NR3C1
HZ8	Undecane, 2-methyl	CRABP2
HZ8	Undecane, 2-methyl	IL2
HZ8	Undecane, 2-methyl	MMP2
HZ8	Undecane, 2-methyl	JAK2
HZ8	Undecane, 2-methyl	HMGCR
HZ8	Undecane, 2-methyl	MMP12
HZ8	Undecane, 2-methyl	FKBP1A
HZ8	Undecane, 2-methyl	FNTA
HZ8	Undecane, 2-methyl	CYP2C9
HZ8	Undecane, 2-methyl	MTAP
HZ8	Undecane, 2-methyl	HCK
HZ8	Undecane, 2-methyl	ZAP70
HZ8	Undecane, 2-methyl	NR1I2
HZ8	Undecane, 2-methyl	PRKCQ
HZ8	Undecane, 2-methyl	THRA
HZ8	Undecane, 2-methyl	LCN2
HZ8	Undecane, 2-methyl	S100A9
HZ8	Undecane, 2-methyl	AURKA
HZ8	Undecane, 2-methyl	MAP2K1
HZ8	Undecane, 2-methyl	RARB
HZ8	Undecane, 2-methyl	PSAP
HZ8	Undecane, 2-methyl	F7
HZ8	Undecane, 2-methyl	CASP3
HZ8	Undecane, 2-methyl	DCK
HZ8	Undecane, 2-methyl	HMOX1
HZ8	Undecane, 2-methyl	RXRB
HZ8	Undecane, 2-methyl	ABL1
HZ8	Undecane, 2-methyl	VDR
HZ8	Undecane, 2-methyl	PPP1CC
HZ8	Undecane, 2-methyl	TEK
HZ8	Undecane, 2-methyl	BIRC7
HZ8	Undecane, 2-methyl	DPEP1
HZ8	Undecane, 2-methyl	HSP90AB1
HZ8	Undecane, 2-methyl	MMP3
HZ8	Undecane, 2-methyl	PCTP
HZ8	Undecane, 2-methyl	TGM3
HZ8	Undecane, 2-methyl	GRB2
HZ8	Undecane, 2-methyl	EIF4E
HZ8	Undecane, 2-methyl	CTSK
HZ8	Undecane, 2-methyl	LTA4H
HZ8	Undecane, 2-methyl	KIT
HZ8	Undecane, 2-methyl	BCL2L1
HZ8	Undecane, 2-methyl	GLO1
HZ8	Undecane, 2-methyl	PIK3R1
HZ8	Undecane, 2-methyl	CTSB
HZ8	Undecane, 2-methyl	CASP1
HZ8	Undecane, 2-methyl	MME
HZ8	Undecane, 2-methyl	PROCR
HZ8	Undecane, 2-methyl	INSR
HZ8	Undecane, 2-methyl	BCAT2
HZ8	Undecane, 2-methyl	GART
HZ9	11-Octadecenoic acid, methyl ester	FAAH
HZ9	11-Octadecenoic acid, methyl ester	NR1H3
HZ9	11-Octadecenoic acid, methyl ester	FABP4
HZ9	11-Octadecenoic acid, methyl ester	FABP3
HZ9	11-Octadecenoic acid, methyl ester	FABP5
HZ9	11-Octadecenoic acid, methyl ester	FABP1
HZ9	11-Octadecenoic acid, methyl ester	PPARD
HZ9	11-Octadecenoic acid, methyl ester	CES2
HZ9	11-Octadecenoic acid, methyl ester	PTGER2
HZ9	11-Octadecenoic acid, methyl ester	PTGIR
HZ9	11-Octadecenoic acid, methyl ester	PTPN1
HZ9	11-Octadecenoic acid, methyl ester	PPARG
HZ9	11-Octadecenoic acid, methyl ester	PTGS2
HZ9	11-Octadecenoic acid, methyl ester	CNR1
HZ9	11-Octadecenoic acid, methyl ester	PREP
HZ9	11-Octadecenoic acid, methyl ester	FFAR1
HZ9	11-Octadecenoic acid, methyl ester	HSD11B1
HZ9	11-Octadecenoic acid, methyl ester	PPARA
HZ9	11-Octadecenoic acid, methyl ester	ALOX5
HZ9	11-Octadecenoic acid, methyl ester	SCD
HZ9	11-Octadecenoic acid, methyl ester	HSD11B2
HZ9	11-Octadecenoic acid, methyl ester	PTPRF
HZ9	11-Octadecenoic acid, methyl ester	PLA2G1B
HZ9	11-Octadecenoic acid, methyl ester	ACP1
HZ9	11-Octadecenoic acid, methyl ester	AKR1B10
HZ9	11-Octadecenoic acid, methyl ester	TOP2A
HZ9	11-Octadecenoic acid, methyl ester	TERT
HZ9	11-Octadecenoic acid, methyl ester	PTPN6
HZ9	11-Octadecenoic acid, methyl ester	PTPN2
HZ9	11-Octadecenoic acid, methyl ester	CYP19A1
HZ9	11-Octadecenoic acid, methyl ester	TOP1
HZ9	11-Octadecenoic acid, methyl ester	EPHX1
HZ9	11-Octadecenoic acid, methyl ester	PDE4D
HZ9	11-Octadecenoic acid, methyl ester	PTGES
HZ9	11-Octadecenoic acid, methyl ester	CD81
HZ9	11-Octadecenoic acid, methyl ester	PRKCH
HZ9	11-Octadecenoic acid, methyl ester	HMGCR
HZ9	11-Octadecenoic acid, methyl ester	SERPINA6
HZ9	11-Octadecenoic acid, methyl ester	SHBG
HZ9	11-Octadecenoic acid, methyl ester	G6PD
HZ9	11-Octadecenoic acid, methyl ester	CYP51A1
HZ9	11-Octadecenoic acid, methyl ester	MGLL
HZ9	11-Octadecenoic acid, methyl ester	LTB4R
HZ9	11-Octadecenoic acid, methyl ester	NR3C2
HZ9	11-Octadecenoic acid, methyl ester	PRKCD
HZ9	11-Octadecenoic acid, methyl ester	CYP2C19
HZ9	11-Octadecenoic acid, methyl ester	PRKCQ
HZ9	11-Octadecenoic acid, methyl ester	AKR1C2
HZ9	11-Octadecenoic acid, methyl ester	AKR1C1
HZ9	11-Octadecenoic acid, methyl ester	CA2
HZ9	11-Octadecenoic acid, methyl ester	CA1
HZ9	11-Octadecenoic acid, methyl ester	PTGER1
HZ9	11-Octadecenoic acid, methyl ester	RORC
HZ9	11-Octadecenoic acid, methyl ester	NLRP3
HZ9	11-Octadecenoic acid, methyl ester	ACACB
HZ9	11-Octadecenoic acid, methyl ester	SOAT1
HZ9	11-Octadecenoic acid, methyl ester	SOAT2
HZ9	11-Octadecenoic acid, methyl ester	CNR2
HZ9	11-Octadecenoic acid, methyl ester	NOS2
HZ9	11-Octadecenoic acid, methyl ester	PRSS1
HZ9	11-Octadecenoic acid, methyl ester	FNTA
HZ9	11-Octadecenoic acid, methyl ester	PFKFB3
HZ9	11-Octadecenoic acid, methyl ester	CA7
HZ9	11-Octadecenoic acid, methyl ester	CA12
HZ9	11-Octadecenoic acid, methyl ester	CA14
HZ9	11-Octadecenoic acid, methyl ester	PLA2G7
HZ9	11-Octadecenoic acid, methyl ester	PIK3CA
HZ9	11-Octadecenoic acid, methyl ester	GPR119
HZ9	11-Octadecenoic acid, methyl ester	LYPLA1
HZ9	11-Octadecenoic acid, methyl ester	LYPLA2
HZ9	11-Octadecenoic acid, methyl ester	MMP13
HZ9	11-Octadecenoic acid, methyl ester	SMO
HZ9	11-Octadecenoic acid, methyl ester	PSEN2
HZ9	11-Octadecenoic acid, methyl ester	DCK
HZ9	11-Octadecenoic acid, methyl ester	MCHR1
HZ9	11-Octadecenoic acid, methyl ester	ALOX5AP
HZ9	11-Octadecenoic acid, methyl ester	GRM2
HZ9	11-Octadecenoic acid, methyl ester	PTGS1
HZ9	11-Octadecenoic acid, methyl ester	PTGER4
HZ9	11-Octadecenoic acid, methyl ester	PTPN11
HZ9	11-Octadecenoic acid, methyl ester	HSD17B2
HZ9	11-Octadecenoic acid, methyl ester	PGGT1B
HZ9	11-Octadecenoic acid, methyl ester	TRPV1
HZ9	11-Octadecenoic acid, methyl ester	PDE4A
HZ9	11-Octadecenoic acid, methyl ester	PDE4B
HZ9	11-Octadecenoic acid, methyl ester	PDE4C
HZ9	11-Octadecenoic acid, methyl ester	MCL1
HZ9	11-Octadecenoic acid, methyl ester	BCL2
HZ9	11-Octadecenoic acid, methyl ester	KDR
HZ9	11-Octadecenoic acid, methyl ester	HDAC1
HZ9	11-Octadecenoic acid, methyl ester	MET
HZ9	11-Octadecenoic acid, methyl ester	PLAT
HZ9	11-Octadecenoic acid, methyl ester	PLAU
HZ9	11-Octadecenoic acid, methyl ester	NAAA
HZ9	11-Octadecenoic acid, methyl ester	PORCN
HZ9	11-Octadecenoic acid, methyl ester	ERBB2
HZ9	11-Octadecenoic acid, methyl ester	ABL1
HZ9	11-Octadecenoic acid, methyl ester	ACACA
HZ9	11-Octadecenoic acid, methyl ester	PGR
HZ9	11-Octadecenoic acid, methyl ester	PTPRC
HZ9	11-Octadecenoic acid, methyl ester	pqsD
HZ9	11-Octadecenoic acid, methyl ester	Jhe
HZ9	11-Octadecenoic acid, methyl ester	est1
HZ9	11-Octadecenoic acid, methyl ester	fbpC
HZ9	11-Octadecenoic acid, methyl ester	ACER2
HZ9	11-Octadecenoic acid, methyl ester	ADH1A
HZ9	11-Octadecenoic acid, methyl ester	ADH1B
HZ9	11-Octadecenoic acid, methyl ester	ADH1C
HZ9	11-Octadecenoic acid, methyl ester	ADH7
HZ9	11-Octadecenoic acid, methyl ester	agrA
HZ9	11-Octadecenoic acid, methyl ester	Akt1
HZ9	11-Octadecenoic acid, methyl ester	FBA1
HZ9	11-Octadecenoic acid, methyl ester	PAM
HZ9	11-Octadecenoic acid, methyl ester	APEX1
HZ9	11-Octadecenoic acid, methyl ester	ASAH1
HZ9	11-Octadecenoic acid, methyl ester	COL4A3BP
HZ9	11-Octadecenoic acid, methyl ester	Cacna1c
HZ9	11-Octadecenoic acid, methyl ester	CYP74A
HZ9	11-Octadecenoic acid, methyl ester	cqsS
HZ9	11-Octadecenoic acid, methyl ester	DAGLA
HZ9	11-Octadecenoic acid, methyl ester	HSD17B3
HZ9	11-Octadecenoic acid, methyl ester	DPEP1
HZ9	11-Octadecenoic acid, methyl ester	POLA1
HZ9	11-Octadecenoic acid, methyl ester	POLB
HZ9	11-Octadecenoic acid, methyl ester	POLL
HZ9	11-Octadecenoic acid, methyl ester	POLM
HZ9	11-Octadecenoic acid, methyl ester	DNM1
HZ9	11-Octadecenoic acid, methyl ester	EcR
HZ9	11-Octadecenoic acid, methyl ester	ENPP2
HZ9	11-Octadecenoic acid, methyl ester	CES1
HZ9	11-Octadecenoic acid, methyl ester	Ces2c
HZ9	11-Octadecenoic acid, methyl ester	FFAR4
HZ9	11-Octadecenoic acid, methyl ester	GGPS1
HZ9	11-Octadecenoic acid, methyl ester	Gba
HZ9	11-Octadecenoic acid, methyl ester	GNAI1
HZ9	11-Octadecenoic acid, methyl ester	GNAI3
HZ9	11-Octadecenoic acid, methyl ester	GNAO1
HZ9	11-Octadecenoic acid, methyl ester	GPR174
HZ9	11-Octadecenoic acid, methyl ester	GPR34
HZ9	11-Octadecenoic acid, methyl ester	HAO1
HZ9	11-Octadecenoic acid, methyl ester	HPD
HZ9	11-Octadecenoic acid, methyl ester	Ephx2
HZ9	11-Octadecenoic acid, methyl ester	Prkaca
HZ9	11-Octadecenoic acid, methyl ester	KAT2B
HZ9	11-Octadecenoic acid, methyl ester	KDM5A
HZ9	11-Octadecenoic acid, methyl ester	PRKCA
HZ9	11-Octadecenoic acid, methyl ester	PRKCE
HZ9	11-Octadecenoic acid, methyl ester	lasR
HZ9	11-Octadecenoic acid, methyl ester	lef
HZ9	11-Octadecenoic acid, methyl ester	ALOX15
HZ9	11-Octadecenoic acid, methyl ester	LOX1.1
HZ9	11-Octadecenoic acid, methyl ester	LPAR1
HZ9	11-Octadecenoic acid, methyl ester	LPAR2
HZ9	11-Octadecenoic acid, methyl ester	LPAR3
HZ9	11-Octadecenoic acid, methyl ester	LPAR4
HZ9	11-Octadecenoic acid, methyl ester	LPAR5
HZ9	11-Octadecenoic acid, methyl ester	LPAR6
HZ9	11-Octadecenoic acid, methyl ester	lpxC
HZ9	11-Octadecenoic acid, methyl ester	luxP
HZ9	11-Octadecenoic acid, methyl ester	luxR
HZ9	11-Octadecenoic acid, methyl ester	SELP
HZ9	11-Octadecenoic acid, methyl ester	SLC25A20
HZ9	11-Octadecenoic acid, methyl ester	MPEG1
HZ9	11-Octadecenoic acid, methyl ester	Cdc25b
HZ9	11-Octadecenoic acid, methyl ester	Abcc2
HZ9	11-Octadecenoic acid, methyl ester	Msr1
HZ9	11-Octadecenoic acid, methyl ester	NOD1
HZ9	11-Octadecenoic acid, methyl ester	SMPD2
HZ9	11-Octadecenoic acid, methyl ester	MT-ND1
HZ9	11-Octadecenoic acid, methyl ester	OXER1
HZ9	11-Octadecenoic acid, methyl ester	P2RY10
HZ9	11-Octadecenoic acid, methyl ester	PAFAH1B2
HZ9	11-Octadecenoic acid, methyl ester	PLA2G4A
HZ9	11-Octadecenoic acid, methyl ester	PLA2G4B
HZ9	11-Octadecenoic acid, methyl ester	PLA2G4C
HZ9	11-Octadecenoic acid, methyl ester	PLA2G5
HZ9	11-Octadecenoic acid, methyl ester	PLA2G2A
HZ9	11-Octadecenoic acid, methyl ester	PLA2G2C
HZ9	11-Octadecenoic acid, methyl ester	PLA2G10
HZ9	11-Octadecenoic acid, methyl ester	PDCD4
HZ9	11-Octadecenoic acid, methyl ester	PTGFR
HZ9	11-Octadecenoic acid, methyl ester	PLCG1
HZ9	11-Octadecenoic acid, methyl ester	POLH
HZ9	11-Octadecenoic acid, methyl ester	Poli
HZ9	11-Octadecenoic acid, methyl ester	POLK
HZ9	11-Octadecenoic acid, methyl ester	PPO2
HZ9	11-Octadecenoic acid, methyl ester	psbA
HZ9	11-Octadecenoic acid, methyl ester	PTAFR
HZ9	11-Octadecenoic acid, methyl ester	PTPN13
HZ9	11-Octadecenoic acid, methyl ester	FPPS
HZ9	11-Octadecenoic acid, methyl ester	KCNK2
HZ9	11-Octadecenoic acid, methyl ester	ACAT
HZ9	11-Octadecenoic acid, methyl ester	fabG
HZ9	11-Octadecenoic acid, methyl ester	fabZ
HZ9	11-Octadecenoic acid, methyl ester	FabI
HZ9	11-Octadecenoic acid, methyl ester	CPT1
HZ9	11-Octadecenoic acid, methyl ester	phzR
HZ9	11-Octadecenoic acid, methyl ester	S1PR2
HZ9	11-Octadecenoic acid, methyl ester	SLC22A6
HZ9	11-Octadecenoic acid, methyl ester	SLC22A8
HZ9	11-Octadecenoic acid, methyl ester	SLCO2A1
HZ9	11-Octadecenoic acid, methyl ester	Slco2b1
HZ9	11-Octadecenoic acid, methyl ester	SPHK1
HZ9	11-Octadecenoic acid, methyl ester	SPHK2
HZ9	11-Octadecenoic acid, methyl ester	IARS
HZ9	11-Octadecenoic acid, methyl ester	DNTT
HZ9	11-Octadecenoic acid, methyl ester	TLR2
HZ9	11-Octadecenoic acid, methyl ester	traR
HZ9	11-Octadecenoic acid, methyl ester	GC
HZ9	11-Octadecenoic acid, methyl ester	KIF11
HZ9	11-Octadecenoic acid, methyl ester	APOA2
HZ9	11-Octadecenoic acid, methyl ester	ALB
HZ9	11-Octadecenoic acid, methyl ester	MAOB
HZ9	11-Octadecenoic acid, methyl ester	STS
HZ9	11-Octadecenoic acid, methyl ester	BMP2
HZ9	11-Octadecenoic acid, methyl ester	TTR
HZ9	11-Octadecenoic acid, methyl ester	MAPK1
HZ9	11-Octadecenoic acid, methyl ester	PIM1
HZ9	11-Octadecenoic acid, methyl ester	BCHE
HZ9	11-Octadecenoic acid, methyl ester	PPIA
HZ9	11-Octadecenoic acid, methyl ester	CCNA2
HZ9	11-Octadecenoic acid, methyl ester	SEC14L2
HZ9	11-Octadecenoic acid, methyl ester	MAPKAPK2
HZ9	11-Octadecenoic acid, methyl ester	CASP7
HZ9	11-Octadecenoic acid, methyl ester	RORA
HZ9	11-Octadecenoic acid, methyl ester	CASP3
HZ9	11-Octadecenoic acid, methyl ester	ESR1
HZ9	11-Octadecenoic acid, methyl ester	ADAM17
HZ9	11-Octadecenoic acid, methyl ester	GSTP1
HZ9	11-Octadecenoic acid, methyl ester	F10
HZ9	11-Octadecenoic acid, methyl ester	THRB
HZ9	11-Octadecenoic acid, methyl ester	AR
HZ9	11-Octadecenoic acid, methyl ester	NR1H4
HZ9	11-Octadecenoic acid, methyl ester	MAPK14
HZ9	11-Octadecenoic acid, methyl ester	SULT2A1
HZ9	11-Octadecenoic acid, methyl ester	TRAPPC3
HZ9	11-Octadecenoic acid, methyl ester	ANXA5
HZ9	11-Octadecenoic acid, methyl ester	SRC
HZ9	11-Octadecenoic acid, methyl ester	BACE1
HZ9	11-Octadecenoic acid, methyl ester	TGFBR1
HZ9	11-Octadecenoic acid, methyl ester	AKR1B1
HZ9	11-Octadecenoic acid, methyl ester	PPP5C
HZ9	11-Octadecenoic acid, methyl ester	DUSP6
HZ9	11-Octadecenoic acid, methyl ester	CDK2
HZ9	11-Octadecenoic acid, methyl ester	TNNC1
HZ9	11-Octadecenoic acid, methyl ester	PDPK1
HZ9	11-Octadecenoic acid, methyl ester	AKR1C3
HZ9	11-Octadecenoic acid, methyl ester	CTSB
HZ9	11-Octadecenoic acid, methyl ester	FNTA
HZ9	11-Octadecenoic acid, methyl ester	F2
HZ9	11-Octadecenoic acid, methyl ester	MAPK8
HZ9	11-Octadecenoic acid, methyl ester	CHEK1
HZ9	11-Octadecenoic acid, methyl ester	Esr2
HZ9	11-Octadecenoic acid, methyl ester	MTHFD1
HZ9	11-Octadecenoic acid, methyl ester	DHODH
HZ9	11-Octadecenoic acid, methyl ester	TTPA
HZ9	11-Octadecenoic acid, methyl ester	MAPK10
HZ9	11-Octadecenoic acid, methyl ester	AURKA
HZ9	11-Octadecenoic acid, methyl ester	ESRRG
HZ9	11-Octadecenoic acid, methyl ester	WAS
HZ9	11-Octadecenoic acid, methyl ester	EGFR
HZ9	11-Octadecenoic acid, methyl ester	NOS3
HZ9	11-Octadecenoic acid, methyl ester	RXRA
HZ9	11-Octadecenoic acid, methyl ester	GSR
HZ9	11-Octadecenoic acid, methyl ester	TYMS
HZ9	11-Octadecenoic acid, methyl ester	ADH5
HZ9	11-Octadecenoic acid, methyl ester	HSD17B1
HZ9	11-Octadecenoic acid, methyl ester	NQO1
HZ9	11-Octadecenoic acid, methyl ester	BCAT2
HZ9	11-Octadecenoic acid, methyl ester	SORD
HZ9	11-Octadecenoic acid, methyl ester	BLVRB
HZ9	11-Octadecenoic acid, methyl ester	CYP2C8
HZ9	11-Octadecenoic acid, methyl ester	IGF1R
HZ9	11-Octadecenoic acid, methyl ester	ESRRA
HZ9	11-Octadecenoic acid, methyl ester	LTA4H
HZ9	11-Octadecenoic acid, methyl ester	HSPA8
HZ9	11-Octadecenoic acid, methyl ester	FABP6
HZ9	11-Octadecenoic acid, methyl ester	SERPINA1
HZ9	11-Octadecenoic acid, methyl ester	LCK
HZ9	11-Octadecenoic acid, methyl ester	GM2A
HZ9	11-Octadecenoic acid, methyl ester	ERBB4
HZ9	11-Octadecenoic acid, methyl ester	ITGAL
HZ9	11-Octadecenoic acid, methyl ester	ADK
HZ9	11-Octadecenoic acid, methyl ester	PARP1
HZ9	11-Octadecenoic acid, methyl ester	HDAC8
HZ9	11-Octadecenoic acid, methyl ester	GSTA1
HZ9	11-Octadecenoic acid, methyl ester	DPP4
HZ9	11-Octadecenoic acid, methyl ester	RBP4
HZ9	11-Octadecenoic acid, methyl ester	HSP90AA1
HZ9	11-Octadecenoic acid, methyl ester	PNMT
HZ9	11-Octadecenoic acid, methyl ester	MDM2
HZ9	11-Octadecenoic acid, methyl ester	PGF
HZ9	11-Octadecenoic acid, methyl ester	CTNNA1
HZ9	11-Octadecenoic acid, methyl ester	MMP12
HZ9	11-Octadecenoic acid, methyl ester	YARS1
HZ9	11-Octadecenoic acid, methyl ester	PDE3B
HZ9	11-Octadecenoic acid, methyl ester	MMP8
HZ9	11-Octadecenoic acid, methyl ester	PIK3CG
HZ9	11-Octadecenoic acid, methyl ester	SYK
HZ9	11-Octadecenoic acid, methyl ester	NQO2
HZ9	11-Octadecenoic acid, methyl ester	REN
HZ9	11-Octadecenoic acid, methyl ester	SOD2
HZ9	11-Octadecenoic acid, methyl ester	MMP2
HZ9	11-Octadecenoic acid, methyl ester	ITK
HZ9	11-Octadecenoic acid, methyl ester	IGF1
HZ9	11-Octadecenoic acid, methyl ester	JAK3
HZ9	11-Octadecenoic acid, methyl ester	FGFR2
HZ9	11-Octadecenoic acid, methyl ester	F7
HZ9	11-Octadecenoic acid, methyl ester	PDE5A
HZ9	11-Octadecenoic acid, methyl ester	PAH
HZ9	11-Octadecenoic acid, methyl ester	ALDH2
HZ9	11-Octadecenoic acid, methyl ester	CTSK
HZ9	11-Octadecenoic acid, methyl ester	IL2
HZ9	11-Octadecenoic acid, methyl ester	HNF4G
HZ9	11-Octadecenoic acid, methyl ester	FABP7
HZ9	11-Octadecenoic acid, methyl ester	MMP3
HZ9	11-Octadecenoic acid, methyl ester	EPHB4
HZ9	11-Octadecenoic acid, methyl ester	CDK6
HZ9	11-Octadecenoic acid, methyl ester	NR1I3
HZ9	11-Octadecenoic acid, methyl ester	NR1H2
HZ9	11-Octadecenoic acid, methyl ester	GSK3B
HZ9	11-Octadecenoic acid, methyl ester	CCNT1
HZ9	11-Octadecenoic acid, methyl ester	FGFR1
HZ9	11-Octadecenoic acid, methyl ester	FKBP1A
HZ9	11-Octadecenoic acid, methyl ester	HCK
HZ9	11-Octadecenoic acid, methyl ester	AKT2
HZ9	11-Octadecenoic acid, methyl ester	MTAP
HZ9	11-Octadecenoic acid, methyl ester	THRA
HZ9	11-Octadecenoic acid, methyl ester	GLO1
HZ9	11-Octadecenoic acid, methyl ester	PDK2
HZ9	11-Octadecenoic acid, methyl ester	SULT1E1
HZ9	11-Octadecenoic acid, methyl ester	CYP2C9
HZ9	11-Octadecenoic acid, methyl ester	SULT2B1
HZ9	11-Octadecenoic acid, methyl ester	ABO
HZ9	11-Octadecenoic acid, methyl ester	CSK
HZ9	11-Octadecenoic acid, methyl ester	ELANE
HZ9	11-Octadecenoic acid, methyl ester	KYAT1
HZ9	11-Octadecenoic acid, methyl ester	PCK1
HZ9	11-Octadecenoic acid, methyl ester	HNMT
HZ9	11-Octadecenoic acid, methyl ester	CRABP2
HZ9	11-Octadecenoic acid, methyl ester	NR3C1
HZ9	11-Octadecenoic acid, methyl ester	RARG
HZ9	11-Octadecenoic acid, methyl ester	FECH
HZ9	11-Octadecenoic acid, methyl ester	RARA
HZ9	11-Octadecenoic acid, methyl ester	ZAP70
HZ9	11-Octadecenoic acid, methyl ester	SHMT1
HZ9	11-Octadecenoic acid, methyl ester	ACP3
HZ9	11-Octadecenoic acid, methyl ester	PSAP
HZ9	11-Octadecenoic acid, methyl ester	RARB
HZ9	11-Octadecenoic acid, methyl ester	CD1A
HZ9	11-Octadecenoic acid, methyl ester	TPI1
HZ9	11-Octadecenoic acid, methyl ester	MAP2K1
HZ9	11-Octadecenoic acid, methyl ester	BPI
HZ9	11-Octadecenoic acid, methyl ester	TGM3
HZ9	11-Octadecenoic acid, methyl ester	LCN2
HZ9	11-Octadecenoic acid, methyl ester	BIRC7
HZ9	11-Octadecenoic acid, methyl ester	JAK2
HZ9	11-Octadecenoic acid, methyl ester	NR1I2
HZ9	11-Octadecenoic acid, methyl ester	ACADM
HZ9	11-Octadecenoic acid, methyl ester	S100A9
HZ9	11-Octadecenoic acid, methyl ester	ARG1
HZ9	11-Octadecenoic acid, methyl ester	SDS
HZ9	11-Octadecenoic acid, methyl ester	NMNAT1
HZ9	11-Octadecenoic acid, methyl ester	GRB2
HZ9	11-Octadecenoic acid, methyl ester	HPN
HZ9	11-Octadecenoic acid, methyl ester	CTSG
HZ9	11-Octadecenoic acid, methyl ester	CDK5R1
HZ9	11-Octadecenoic acid, methyl ester	XIAP
HZ9	11-Octadecenoic acid, methyl ester	CTSS
HZ9	11-Octadecenoic acid, methyl ester	BST1
HZ9	11-Octadecenoic acid, methyl ester	PYGL
HZ9	11-Octadecenoic acid, methyl ester	HMOX1
HZ9	11-Octadecenoic acid, methyl ester	TEK
HZ9	11-Octadecenoic acid, methyl ester	LGALS3
HZ9	11-Octadecenoic acid, methyl ester	PPP1CC
HZ9	11-Octadecenoic acid, methyl ester	CBS
HZ9	11-Octadecenoic acid, methyl ester	RXRB
HZ9	11-Octadecenoic acid, methyl ester	MMP9
HZ9	11-Octadecenoic acid, methyl ester	HSP90AB1
HZ9	11-Octadecenoic acid, methyl ester	KIT
HZ9	11-Octadecenoic acid, methyl ester	PCTP
HZ9	11-Octadecenoic acid, methyl ester	TK1
HZ9	11-Octadecenoic acid, methyl ester	BHMT
HZ9	11-Octadecenoic acid, methyl ester	VDR
HZ9	11-Octadecenoic acid, methyl ester	CMA1
HZ9	11-Octadecenoic acid, methyl ester	CHIT1
HZ9	11-Octadecenoic acid, methyl ester	BCL2L1
HZ9	11-Octadecenoic acid, methyl ester	GPI
HZ9	11-Octadecenoic acid, methyl ester	PIK3R1
HZ9	11-Octadecenoic acid, methyl ester	MME
HZ9	11-Octadecenoic acid, methyl ester	GCK
HZ9	11-Octadecenoic acid, methyl ester	OAT
HZ9	11-Octadecenoic acid, methyl ester	UCK2
HZ9	11-Octadecenoic acid, methyl ester	F11
HZ9	11-Octadecenoic acid, methyl ester	CASP1
HZ9	11-Octadecenoic acid, methyl ester	FDPS
HZ9	11-Octadecenoic acid, methyl ester	TPSB2
HZ9	11-Octadecenoic acid, methyl ester	DHFR
HZ9	11-Octadecenoic acid, methyl ester	EIF4E
HZ9	11-Octadecenoic acid, methyl ester	PROCR
HZ9	11-Octadecenoic acid, methyl ester	FOLH1
HZ9	11-Octadecenoic acid, methyl ester	SETD7
HZ9	11-Octadecenoic acid, methyl ester	CTSF
HZ9	11-Octadecenoic acid, methyl ester	FKBP1B
HZ9	11-Octadecenoic acid, methyl ester	TGFB2
HZ9	11-Octadecenoic acid, methyl ester	AMD1
HZ9	11-Octadecenoic acid, methyl ester	INSR
HZ9	11-Octadecenoic acid, methyl ester	GSTA3
HZ9	11-Octadecenoic acid, methyl ester	GSTM1
HZ9	11-Octadecenoic acid, methyl ester	AMY2A
HZ9	11-Octadecenoic acid, methyl ester	RFK
HZ9	11-Octadecenoic acid, methyl ester	NT5M
HZ9	11-Octadecenoic acid, methyl ester	GSTM2
HZ9	11-Octadecenoic acid, methyl ester	TRDMT1
HZ9	11-Octadecenoic acid, methyl ester	DUT
HZ9	11-Octadecenoic acid, methyl ester	DTYMK
HZ9	11-Octadecenoic acid, methyl ester	FKBP3
HZ9	11-Octadecenoic acid, methyl ester	GSTT2B
HZ9	11-Octadecenoic acid, methyl ester	DCPS
HZ9	11-Octadecenoic acid, methyl ester	FGG
HZ9	11-Octadecenoic acid, methyl ester	GART
HZ9	11-Octadecenoic acid, methyl ester	MAOA
HZ9	11-Octadecenoic acid, methyl ester	ADAM33
HZ10	n-Capric acid isopropyl ester	CA1
HZ10	n-Capric acid isopropyl ester	VDR
HZ10	n-Capric acid isopropyl ester	CA2
HZ10	n-Capric acid isopropyl ester	PTPN1
HZ10	n-Capric acid isopropyl ester	CYP19A1
HZ10	n-Capric acid isopropyl ester	UGT2B7
HZ10	n-Capric acid isopropyl ester	CDC25A
HZ10	n-Capric acid isopropyl ester	HMGCR
HZ10	n-Capric acid isopropyl ester	ACHE
HZ10	n-Capric acid isopropyl ester	PAM
HZ10	n-Capric acid isopropyl ester	SIRT2
HZ10	n-Capric acid isopropyl ester	HSD11B1
HZ10	n-Capric acid isopropyl ester	TRPM8
HZ10	n-Capric acid isopropyl ester	DYRK1A
HZ10	n-Capric acid isopropyl ester	CLK4
HZ10	n-Capric acid isopropyl ester	CYP11B1
HZ10	n-Capric acid isopropyl ester	CYP11B2
HZ10	n-Capric acid isopropyl ester	CA9
HZ10	n-Capric acid isopropyl ester	HSD17B3
HZ10	n-Capric acid isopropyl ester	SMO
HZ10	n-Capric acid isopropyl ester	IKBKE
HZ10	n-Capric acid isopropyl ester	HRH3
HZ10	n-Capric acid isopropyl ester	NPY5R
HZ10	n-Capric acid isopropyl ester	JAK3
HZ10	n-Capric acid isopropyl ester	JAK2
HZ10	n-Capric acid isopropyl ester	NAAA
HZ10	n-Capric acid isopropyl ester	CRHR1
HZ10	n-Capric acid isopropyl ester	DHODH
HZ10	n-Capric acid isopropyl ester	ALOX5AP
HZ10	n-Capric acid isopropyl ester	HMOX1
HZ10	n-Capric acid isopropyl ester	GABRB3
HZ10	n-Capric acid isopropyl ester	KDR
HZ10	n-Capric acid isopropyl ester	HTR2A
HZ10	n-Capric acid isopropyl ester	HTR2C
HZ10	n-Capric acid isopropyl ester	CCR3
HZ10	n-Capric acid isopropyl ester	LIMK1
HZ10	n-Capric acid isopropyl ester	QPCT
HZ10	n-Capric acid isopropyl ester	PTGS1
HZ10	n-Capric acid isopropyl ester	ADORA1
HZ10	n-Capric acid isopropyl ester	MAPK14
HZ10	n-Capric acid isopropyl ester	CDK5R1
HZ10	n-Capric acid isopropyl ester	GABRA2
HZ10	n-Capric acid isopropyl ester	GABRG2
HZ10	n-Capric acid isopropyl ester	LCK
HZ10	n-Capric acid isopropyl ester	HRH4
HZ10	n-Capric acid isopropyl ester	KCNH2
HZ10	n-Capric acid isopropyl ester	PRKCE
HZ10	n-Capric acid isopropyl ester	PRKCH
HZ10	n-Capric acid isopropyl ester	ELANE
HZ10	n-Capric acid isopropyl ester	CYP26A1
HZ10	n-Capric acid isopropyl ester	SREBF2
HZ10	n-Capric acid isopropyl ester	PTK2
HZ10	n-Capric acid isopropyl ester	RAF1
HZ10	n-Capric acid isopropyl ester	MAPK9
HZ10	n-Capric acid isopropyl ester	PDE10A
HZ10	n-Capric acid isopropyl ester	FAAH
HZ10	n-Capric acid isopropyl ester	GCGR
HZ10	n-Capric acid isopropyl ester	IDH1
HZ10	n-Capric acid isopropyl ester	MAPT
HZ10	n-Capric acid isopropyl ester	MAOA
HZ10	n-Capric acid isopropyl ester	MAOB
HZ10	n-Capric acid isopropyl ester	APP
HZ10	n-Capric acid isopropyl ester	PRKCA
HZ10	n-Capric acid isopropyl ester	EGFR
HZ10	n-Capric acid isopropyl ester	TMIGD3
HZ10	n-Capric acid isopropyl ester	PDE4A
HZ10	n-Capric acid isopropyl ester	PGGT1B
HZ10	n-Capric acid isopropyl ester	JAK1
HZ10	n-Capric acid isopropyl ester	LIPE
HZ10	n-Capric acid isopropyl ester	ABL1
HZ10	n-Capric acid isopropyl ester	STAT3
HZ10	n-Capric acid isopropyl ester	MEN1
HZ10	n-Capric acid isopropyl ester	PDE5A
HZ10	n-Capric acid isopropyl ester	PPM1B
HZ10	n-Capric acid isopropyl ester	PPP1CC
HZ10	n-Capric acid isopropyl ester	PPIA
HZ10	n-Capric acid isopropyl ester	HSD17B1
HZ10	n-Capric acid isopropyl ester	IKBKB
HZ10	n-Capric acid isopropyl ester	ALOX15
HZ10	n-Capric acid isopropyl ester	CHUK
HZ10	n-Capric acid isopropyl ester	SNCA
HZ10	n-Capric acid isopropyl ester	CBFB
HZ10	n-Capric acid isopropyl ester	FLT1
HZ10	n-Capric acid isopropyl ester	MTNR1A
HZ10	n-Capric acid isopropyl ester	CPB1
HZ10	n-Capric acid isopropyl ester	MMP13
HZ10	n-Capric acid isopropyl ester	MDM2
HZ10	n-Capric acid isopropyl ester	PRKCQ
HZ10	n-Capric acid isopropyl ester	FABP4
HZ10	n-Capric acid isopropyl ester	FABP3
HZ10	n-Capric acid isopropyl ester	FABP5
HZ10	n-Capric acid isopropyl ester	FABP2
HZ10	n-Capric acid isopropyl ester	MET
HZ10	n-Capric acid isopropyl ester	TGFBR1
HZ10	n-Capric acid isopropyl ester	GHSR
HZ10	n-Capric acid isopropyl ester	TRPV1
HZ10	n-Capric acid isopropyl ester	MCL1
HZ10	n-Capric acid isopropyl ester	pqsD
HZ10	n-Capric acid isopropyl ester	Jhe
HZ10	n-Capric acid isopropyl ester	fbpC
HZ10	n-Capric acid isopropyl ester	ACER2
HZ10	n-Capric acid isopropyl ester	ADH1A
HZ10	n-Capric acid isopropyl ester	ADH1B
HZ10	n-Capric acid isopropyl ester	ADH1C
HZ10	n-Capric acid isopropyl ester	ADH7
HZ10	n-Capric acid isopropyl ester	FBA1
HZ10	n-Capric acid isopropyl ester	LAP3
HZ10	n-Capric acid isopropyl ester	pepN
HZ10	n-Capric acid isopropyl ester	APEX1
HZ10	n-Capric acid isopropyl ester	ASAH1
HZ10	n-Capric acid isopropyl ester	COL4A3BP
HZ10	n-Capric acid isopropyl ester	CA3
HZ10	n-Capric acid isopropyl ester	Cnr1
HZ10	n-Capric acid isopropyl ester	Cnr2
HZ10	n-Capric acid isopropyl ester	cqsS
HZ10	n-Capric acid isopropyl ester	POLB
HZ10	n-Capric acid isopropyl ester	POLL
HZ10	n-Capric acid isopropyl ester	POLM
HZ10	n-Capric acid isopropyl ester	DNM1
HZ10	n-Capric acid isopropyl ester	ENPP2
HZ10	n-Capric acid isopropyl ester	Sqle
HZ10	n-Capric acid isopropyl ester	Lss
HZ10	n-Capric acid isopropyl ester	CES1
HZ10	n-Capric acid isopropyl ester	CES2
HZ10	n-Capric acid isopropyl ester	Ces2c
HZ10	n-Capric acid isopropyl ester	FDPS
HZ10	n-Capric acid isopropyl ester	FUT7
HZ10	n-Capric acid isopropyl ester	GGPS1
HZ10	n-Capric acid isopropyl ester	GNAI1
HZ10	n-Capric acid isopropyl ester	GNAI3
HZ10	n-Capric acid isopropyl ester	GNAO1
HZ10	n-Capric acid isopropyl ester	GPR174
HZ10	n-Capric acid isopropyl ester	GPR34
HZ10	n-Capric acid isopropyl ester	GSTA1
HZ10	n-Capric acid isopropyl ester	GSTM1
HZ10	n-Capric acid isopropyl ester	HAO1
HZ10	n-Capric acid isopropyl ester	hdaH
HZ10	n-Capric acid isopropyl ester	HPD
HZ10	n-Capric acid isopropyl ester	EPHX1
HZ10	n-Capric acid isopropyl ester	Ephx2
HZ10	n-Capric acid isopropyl ester	IL6ST
HZ10	n-Capric acid isopropyl ester	KDM5A
HZ10	n-Capric acid isopropyl ester	Prkcd
HZ10	n-Capric acid isopropyl ester	lasR
HZ10	n-Capric acid isopropyl ester	LOX1.1
HZ10	n-Capric acid isopropyl ester	Lpar1
HZ10	n-Capric acid isopropyl ester	LPAR2
HZ10	n-Capric acid isopropyl ester	LPAR4
HZ10	n-Capric acid isopropyl ester	LPAR3
HZ10	n-Capric acid isopropyl ester	LPAR5
HZ10	n-Capric acid isopropyl ester	LPAR6
HZ10	n-Capric acid isopropyl ester	lpxC
HZ10	n-Capric acid isopropyl ester	luxP
HZ10	n-Capric acid isopropyl ester	luxR
HZ10	n-Capric acid isopropyl ester	SELP
HZ10	n-Capric acid isopropyl ester	SLC25A20
HZ10	n-Capric acid isopropyl ester	Mgll
HZ10	n-Capric acid isopropyl ester	CDC25B
HZ10	n-Capric acid isopropyl ester	CDC25C
HZ10	n-Capric acid isopropyl ester	NOD1
HZ10	n-Capric acid isopropyl ester	MT-ND1
HZ10	n-Capric acid isopropyl ester	P2RY10
HZ10	n-Capric acid isopropyl ester	PLA2G1B
HZ10	n-Capric acid isopropyl ester	PLA2G4A
HZ10	n-Capric acid isopropyl ester	PLA2G4B
HZ10	n-Capric acid isopropyl ester	PLA2G5
HZ10	n-Capric acid isopropyl ester	PLA2G2A
HZ10	n-Capric acid isopropyl ester	PLA2G2C
HZ10	n-Capric acid isopropyl ester	PLA2G10
HZ10	n-Capric acid isopropyl ester	Ptger2
HZ10	n-Capric acid isopropyl ester	PGA5
HZ10	n-Capric acid isopropyl ester	PGA
HZ10	n-Capric acid isopropyl ester	PLB1
HZ10	n-Capric acid isopropyl ester	PLCG2
HZ10	n-Capric acid isopropyl ester	POLH
HZ10	n-Capric acid isopropyl ester	Poli
HZ10	n-Capric acid isopropyl ester	POLK
[truncated: 234 more rows]

## Sheet: 汇总去重680
CDC25A
HMGCR
VDR
PRKCA
CA1
PTPN1
HSD11B1
SIRT2
PREP
PTGES
FAAH
UGT2B7
PRKCD
OPRK1
CA9
ACHE
PPM1B
PPP1CC
PPP5C
PPP1CA
AR
CYP19A1
FEN1
OPRM1
CDC25B
PAM
REN
FUCA1
CA2
DAO
F2
PRSS1
CTRC
EGLN3
PRKCE
PRKCQ
PRKCH
PRKCG
ALOX5
HDAC3
CPA1
SLC6A3
PTGS2
CA7
CA12
CA14
ABCB1
HSD17B3
POLB
CPT1A
ERCC5
CHRM2
CHRM1
PPARD
RNPEP
NR1H4
PSEN2
SLC25A20
HSD17B2
CES2
HSD11B2
CA13
TRPV4
PIM1
P4HTM
CNR1
CNR2
AKR1C3
DAGLA
HSD17B7
HSP90AA1
CYP17A1
CHRM4
HTR2B
IL1B
HRH2
CHRM5
HTR2A
HTR2C
DRD3
CHRM3
SIGMAR1
HTR6
KDM2A
PHF8
KDM5C
KDM4E
CAD
KDM4A
KDM4D
KDM4C
KMO
FABP4
PPARA
FABP3
FABP5
FFAR1
FABP2
SLC2A1
ADCY1
SRC
CBR1
ACE
ANG
CTSG
DHODH
MAPK14
PCK1
ELANE
PDE4D
GSTT2B
HCK
GPI
MMP3
HEXB
GSTA1
LYZ
CD209
CDK2
IMPDH2
MMP8
TPSB2
CYP2C9
PRKACA
ABO
RAB9A
ERI1
CDK7
DTYMK
GSTP1
CASP3
TGFB2
Pfkfb1
GSTM1
FGG
SULT2B1
AKT1
SULT2A1
UAP1
BTK
DAPK1
RND3
RAC1
BACE1
RFK
RAP2A
CYP2A6
BRD4
CTSK
CTSL
CTSB
CTSC
CTSF
CTSS
CTSV
PTGS1
ADRA2A
ADRA2C
ADRA2B
ADRA1D
ADRA1A
ADRA1B
ADORA1
ADORA2A
TRPA1
AHR
NISCH
MPO
EPHX1
NOS2
NLRP3
SLC6A4
ASIC3
MGLL
PABPC1
HCAR2
ALOX15
MAOB
BRD2
TTR
CES1
ALB
APOA2
STS
PLA2G10
ADAM17
DPP4
SHBG
AKR1B1
FNTA
PDE4B
AKR1C1
CTNNA1
GC
HSD17B1
NQO1
KIF11
NR3C2
PTPN11
F10
ERBB4
ADH5
PDK2
NR1H2
ESR2
HDAC8
RXRA
RBP4
SULT1E1
PGR
SERPINA1
JAK3
NR1H3
TRAPPC3
GSK3B
SEC14L2
CCNA2
ESR1
LCK
CBS
JAK2
FGFR1
IGF1
FKBP1A
PYGL
PPARG
NR1I2
S100A9
RARG
SHMT1
XIAP
SDS
BHMT
MAPKAPK2
MAPK10
HNF4G
MME
MMP2
DPEP1
FECH
FABP7
NR3C1
BIRC7
MMP12
PLA2G2A
RARB
RORA
MAP2K1
CRABP2
THRB
RXRB
CASP1
MET
KDR
TTPA
PROCR
MIF
CYP11B1
CYP11B2
GSR
CYP51A1
DRD2
CA4
CDK5R1
HMOX1
CDK1
IDO1
PKM
CHEK1
PARP1
CA6
CA5B
CA5A
PDPK1
KDM1A
ACPP
TBXAS1
JAK1
LRRK2
EWS-Fli1
BDKRB1
CDC7
CA3
GSK3A
F2RL3
TOP2A
CSNK2A1
ASAH1
ABCC9
KCNJ11
HDAC1
EDNRA
TYK2
GRK2
FASN
F13A1
RPS6KA5
TRPV3
NOS1
ILK
CYP2D6
MAPK3
CHRNA3
OXTR
FBP1
CMA1
MTNR1A
DRD4
AHCY
MAPK1
LPAR3
CHRNA4
MTNR1B
EGFR
AOC2
CA
GLB1
lacZ
Ca15
NCE103
Cxcr4
cynT
mtcA1
NLRP1
petD
ALPI
CAN2
RGS4
SLC22A3
YARS1
TEK
KIT
LTA4H
INSR
TRPV1
CXCR3
NR1I3
Jhe
cqsS
DNM1
GBA
HAO1
HPD
LOX1.1
luxP
Gaa
PLA2G5
PLB1
ACP1
CPT1
CAH1
CAH2
SLC22A1
Slc22a2
SLC22A6
SLC22A8
Slc6a8
Si
TLR2
BMP2
CASP7
AKR1C2
BCHE
DUSP6
ESRRG
EPHB4
PGF
MMP13
ITK
ADK
MDM2
TGM3
DCK
ABL1
HNMT
GRB2
FABP6
HSP90AB1
PCTP
GART
MAOA
est1
ADH1A
ADH1B
ADH1C
ADH7
ENPP2
FFAR4
GPR174
GPR34
EPHX2
lef
LOX1.4
LPAR1
LPAR2
LPAR4
LPAR6
lpxC
OXER1
P2RY10
PAFAH1B2
PLA2G4C
PDCD4
PLCG1
POLH
Poli
POLK
FPPS
KCNK2
ACAT
SOAT2
SPHK1
SPHK2
ANXA5
IGF1R
TNNC1
MAPK8
TGFBR1
WAS
PNMT
ESRRA
FGFR2
BLVRB
CYP2C8
PDE5A
ITGAL
SYK
GM2A
AKT2
RARA
IL2
THRA
MTAP
PSAP
ZAP70
F7
AURKA
LCN2
EIF4E
GLO1
PIK3R1
BCL2L1
BCAT2
BCL2A1
PTK2B
TTK
ALPL
PIM2
PIM3
MAP2
PDE4A
PDE4C
CDK9
TRPM8
ADORA3
CYP1A2
CCR2
MAP2K3
P2RX7
MTOR
PIK3CA
AURKB
ROCK2
PDK1
GABRB3
FLT3
PBRM1
LPO
SMARCA2
PIK3CG
CFD
GCK
ARG1
AMY1A
AMY1B
AMY1C
OAT
GSTA3
OTC
CSK
TYMS
NDUFAB1
ADA
LAP3
pepN
ATG4B
Sis
Ugcg
Lss
FDPS
FUT7
GBA2
GGPS1
NDUFV1
PLA2G1B
PLA2G2C
Ptger2
PGA
plc
murF
SPPS
P0504H10.9
S1PR2
S1PR3
S1PR4
Slc22a20
FABP1
PTGIR
SCD
PTPRF
AKR1B10
TERT
PTPN6
PTPN2
TOP1
CD81
SERPINA6
G6PD
LTB4R
CYP2C19
PTGER1
RORC
ACACB
SOAT1
PFKFB3
PLA2G7
GPR119
LYPLA1
LYPLA2
SMO
MCHR1
ALOX5AP
GRM2
PTGER4
PGGT1B
MCL1
BCL2
PLAT
PLAU
NAAA
PORCN
ERBB2
ACACA
PTPRC
pqsD
fbpC
ACER2
agrA
FBA1
APEX1
COL4A3BP
Cacna1c
CYP74A
POLA1
POLL
POLM
EcR
Ces2c
GNAI1
GNAI3
GNAO1
KAT2B
KDM5A
lasR
LPAR5
luxR
SELP
MPEG1
Abcc2
Msr1
NOD1
SMPD2
MT-ND1
PLA2G4A
PLA2G4B
PTGFR
PPO2
psbA
PTAFR
PTPN13
fabG
fabZ
FabI
phzR
SLCO2A1
Slco2b1
IARS
DNTT
traR
PPIA
MTHFD1
NOS3
SORD
HSPA8
PDE3B
NQO2
SOD2
PAH
ALDH2
CDK6
CCNT1
KYAT1
ACP3
CD1A
TPI1
BPI
ACADM
NMNAT1
HPN
BST1
LGALS3
MMP9
TK1
CHIT1
UCK2
F11
DHFR
FOLH1
SETD7
FKBP1B
AMD1
AMY2A
NT5M
GSTM2
TRDMT1
DUT
FKBP3
DCPS
ADAM33
DYRK1A
CLK4
IKBKE
HRH3
NPY5R
CRHR1
CCR3
LIMK1
QPCT
GABRA2
GABRG2
HRH4
KCNH2
CYP26A1
SREBF2
PTK2
RAF1
MAPK9
PDE10A
GCGR
IDH1
MAPT
APP
TMIGD3
LIPE
STAT3
MEN1
IKBKB
CHUK
SNCA
CBFB
FLT1
CPB1
GHSR
Sqle
hdaH
IL6ST
CDC25C
PGA5
PLCG2
PPM1A
HK
VEGFA
CFB
IGLV2-8
CDA
PADI4
ADAMTS4
TPH1
WARS1
IVD
